# Supplementary material for: Molecular patterns of resistance to immune checkpoint blockade in melanoma
Source: Nat Commun. 2024 Apr 9;15:3075. doi: 10.1038/s41467-024-47425-y (PMC11004175; doi:10.1038/s41467-024-47425-y)
Supplement: Supplementary file 4 — Supplementary Data 1 [file 41467_2024_47425_MOESM4_ESM.txt]

Tumor_Sample_Barcode	Hugo_Symbol	Chromosome	AAChange
Pat5	HNRNPCL1	1	p.R117Q
Pat5	ARHGEF10L	1	p.I790I
Pat5	UBR4	1	p.L1058F
Pat5	UBR4	1	p.H1057H
Pat5	CSMD2	1	p.S3508F
Pat5	RAB3B	1	p.K167K
Pat5	C1orf87	1	p.Q99P
Pat5	PGM1	1	p.R311P
Pat5	CTSK	1	p.I44I
Pat5	FLG	1	p.H664Q
Pat5	KPRP	1	p.F132F
Pat5	GATAD2B	1	p.A452V
Pat5	INSRR	1	p.G1167G
Pat5	OR10J1	1	p.E206K
Pat5	RXRG	1	p.S41S
Pat5	FMO4	1	p.G477E
Pat5	PRG4	1	p.T545T
Pat5	LHX9	1	p.T180T
Pat5	ATP6V1G3	1	p.I110I
Pat5	PTPRC	1	p.D310N
Pat5	CACNA1S	1	p.G1521G
Pat5	REN	1	p.F256F
Pat5	IL24	1	p.V65V
Pat5	ATF3	1	p.E60K
Pat5	OR2L3	1	p.T202A
Pat5	OR2T34	1	p.H109Y
Pat5	PITRM1	10	p.F138L
Pat5	AKR1C4	10	p.R304Q
Pat5	FAM107B	10	p.P23L
Pat5	FAM170B	10	p.G10E
Pat5	ANK3	10	p.V182V
Pat5	CFAP70	10	p.R755X
Pat5	MSS51	10	p.G79G
Pat5	GRID1	10	p.E242K
Pat5	NT5C2	10	p.Y280fs
Pat5	TDRD1	10	p.G825E
Pat5	OR51G2	11	p.H61Y
Pat5	FAM160A2	11	p.P218S
Pat5	GAS2	11	p.D267N
Pat5	CCDC73	11	p.S503S
Pat5	SLC22A9	11	p.V271V
Pat5	EXPH5	11	p.S805L
Pat5	EXPH5	11	p.S804X
Pat5	SIK3	11	p.A273fs
Pat5	THY1	11	p.L123F
Pat5	FOXM1	12	p.P603L
Pat5	CD163	12	p.F176F
Pat5	SLCO1B3	12	p.Q485X
Pat5	CAPRIN2	12	p.E271K
Pat5	CCDC65	12	p.Y439Y
Pat5	DDN	12	p.P536L
Pat5	DDN	12	p.P536S
Pat5	ANKRD33	12	p.F125F
Pat5	KRT3	12	p.P163S
Pat5	OR6C2	12	p.L224L
Pat5	GLIPR1	12	p.R39X
Pat5	OTOGL	12	p.S1668F
Pat5	ANKS1B	12	p.S309L
Pat5	PAH	12	p.S196S
Pat5	TUBA3C	13	p.V115I
Pat5	SPATA13	13	p.A289V
Pat5	FLT1	13	p.E477K
Pat5	STARD13	13	p.L8L
Pat5	CSNK1A1L	13	p.G80D
Pat5	TRPC4	13	p.S51S
Pat5	LRCH1	13	p.E672K
Pat5	NDFIP2	13	p.V227V
Pat5	SALL2	14	p.H260H
Pat5	CARMIL3	14	p.R912C
Pat5	DCAF5	14	p.P466S
Pat5	NRXN3	14	p.D204N
Pat5	SERPINA9	14	p.W171X
Pat5	SLC12A1	15	p.F197F
Pat5	CYP19A1	15	p.L404L
Pat5	CYP19A1	15	p.I16I
Pat5	ZNF609	15	p.G1117S
Pat5	SH3GL3	15	p.I273I
Pat5	FAHD1	16	p.K147E
Pat5	TSC2	16	p.Q373X
Pat5	AMDHD2	16	p.F382F
Pat5	NUBP1	16	p.S250fs
Pat5	NUBP1	16	p.P253S
Pat5	CLEC16A	16	p.V729V
Pat5	TMC7	16	p.P188Q
Pat5	DNAH3	16	p.P3415S
Pat5	HS3ST4	16	p.D373N
Pat5	SBK1	16	p.P305L
Pat5	ZNF423	16	p.E131K
Pat5	SALL1	16	p.G410E
Pat5	C16orf86	16	p.A270T
Pat5	SLC7A6	16	p.333_334del
Pat5	HYDIN	16	p.S139L
Pat5	HYDIN	16	p.Q14Q
Pat5	CHST4	16	p.D193N
Pat5	SPIRE2	16	p.R360R
Pat5	P2RX1	17	p.E281K
Pat5	ALOX15B	17	p.S574L
Pat5	MYH13	17	p.G182R
Pat5	NEK8	17	p.R523S
Pat5	KRT37	17	p.L136L
Pat5	KCNJ2	17	p.F344F
Pat5	QRICH2	17	p.S85S
Pat5	QRICH2	17	p.S85F
Pat5	ANKRD30B	18	p.S925F
Pat5	GREB1L	18	p.E1100K
Pat5	TMEM241	18	p.Y16Y
Pat5	ZNF521	18	p.S721A
Pat5	BOD1L2	18	p.G115E
Pat5	CDH20	18	p.D666N
Pat5	CDH7	18	p.P132L
Pat5	ATP9B	18	p.F934F
Pat5	TMPRSS9	19	p.Q474Q
Pat5	INSR	19	p.Q1336Q
Pat5	LRRC8E	19	p.L423F
Pat5	MUC16	19	p.G6661E
Pat5	MUC16	19	p.G274R
Pat5	ZNF254	19	p.K73E
Pat5	ZNF229	19	p.P309S
Pat5	DMPK	19	p.Q315Q
Pat5	DACT3	19	p.P537L
Pat5	SIGLEC8	19	p.Q97X
Pat5	PRKCG	19	p.F432F
Pat5	LILRB2	19	p.F351F
Pat5	NLRP4	19	p.E242K
Pat5	ZIM2	19	p.C315G
Pat5	ZIK1	19	p.S388F
Pat5	ZNF132	19	p.F524F
Pat5	MYT1L	2	p.S565S
Pat5	ZNF638	2	p.E1757E
Pat5	C2orf81	2	p.R429C
Pat5	MARCO	2	p.G244E
Pat5	MYO7B	2	p.S211S
Pat5	GPR39	2	p.L232L
Pat5	THSD7B	2	p.E1029K
Pat5	NXPH2	2	p.K67Q
Pat5	RIF1	2	p.E1743K
Pat5	SCN2A	2	p.E330K
Pat5	LRP2	2	p.S1475L
Pat5	FSIP2	2	p.P3867L
Pat5	CLK1	2	p.L252L
Pat5	KIAA2012	2	p.N704N
Pat5	ERBB4	2	p.G863V
Pat5	ERBB4	2	p.G863W
Pat5	CNOT9	2	p.P131L
Pat5	JAG1	20	p.A1131V
Pat5	DEFB115	20	p.K73N
Pat5	DEFB115	20	p.L74L
Pat5	DEFB118	20	p.W28X
Pat5	XKR7	20	p.G443E
Pat5	PTPRT	20	p.Q749Q
Pat5	PTPRT	20	p.T370T
Pat5	CDH22	20	p.F576F
Pat5	KCNG1	20	p.S360S
Pat5	KCNG1	20	p.S360F
Pat5	TSHZ2	20	p.V475V
Pat5	RTFDC1	20	p.L191L
Pat5	RTFDC1	20	p.E229K
Pat5	TPTE	21	p.G411E
Pat5	ADAMTS1	21	p.E631K
Pat5	KRTAP7-1	21	p.G18E
Pat5	TIAM1	21	p.S885F
Pat5	POFUT2	21	p.S194S
Pat5	POFUT2	21	p.S194F
Pat5	CECR6	22	p.I243fs
Pat5	CABIN1	22	p.L137R
Pat5	CABIN1	22	p.T1036I
Pat5	RPUSD3	3	p.M9I
Pat5	GRIP2	3	p.S671L
Pat5	DLEC1	3	p.Q578Q
Pat5	ZNF619	3	p.H168Y
Pat5	ARF4	3	p.L34L
Pat5	ROBO1	3	p.R1342H
Pat5	ROBO1	3	p.R1342C
Pat5	EPHA6	3	p.P216S
Pat5	OR5AC2	3	p.R22X
Pat5	COL8A1	3	p.G420G
Pat5	KALRN	3	p.G2943D
Pat5	UROC1	3	p.E271E
Pat5	NEK11	3	p.L171L
Pat5	IL12A	3	p.L233F
Pat5	SERPINI2	3	p.E95X
Pat5	LRRIQ4	3	p.Q398H
Pat5	DVL3	3	p.M501I
Pat5	KNG1	3	p.D219N
Pat5	TP63	3	p.V241M
Pat5	FGFR3	4	p.P587L
Pat5	EVC2	4	p.E949K
Pat5	NKX3-2	4	p.S214F
Pat5	SLIT2	4	p.S221S
Pat5	TLR1	4	p.M397I
Pat5	ENAM	4	p.G32R
Pat5	SLC4A4	4	p.S223F
Pat5	MMRN1	4	p.A178V
Pat5	EGF	4	p.S377F
Pat5	ANK2	4	p.L384F
Pat5	FAT4	4	p.I3350I
Pat5	FREM3	4	p.P1568Q
Pat5	HHIP	4	p.D431N
Pat5	TENM3	4	p.G1491G
Pat5	C6	5	p.P498P
Pat5	VCAN	5	p.M1183T
Pat5	SLF1	5	p.R112H
Pat5	SLCO6A1	5	p.C101C
Pat5	PCDHAC1	5	p.L789L
Pat5	PCDHAC2	5	p.R643G
Pat5	PCDHB16	5	p.R65R
Pat5	PCDHGB3	5	p.I394I
Pat5	RANBP17	5	p.I313M
Pat5	KIAA0319	6	p.G541E
Pat5	C6orf132	6	p.F983F
Pat5	PTCHD4	6	p.R589X
Pat5	EYS	6	p.E2443K
Pat5	COL19A1	6	p.G448E
Pat5	PRSS35	6	p.R41K
Pat5	MDN1	6	p.G2719S
Pat5	FUT9	6	p.S349F
Pat5	TSPYL4	6	p.F411F
Pat5	TMEM200A	6	p.P439P
Pat5	ARFGEF3	6	p.P1961S
Pat5	FNDC1	6	p.E880E
Pat5	SLC22A3	6	p.G269X
Pat5	MICALL2	7	p.P387S
Pat5	IQCE	7	p.G70D
Pat5	COL28A1	7	p.G1125R
Pat5	DNAH11	7	p.L3116L
Pat5	SUGCT	7	p.V253A
Pat5	RHBDD2	7	p.F90F
Pat5	ABCB4	7	p.H155Y
Pat5	ABCB1	7	p.R547C
Pat5	MUC12	7	p.E5225E
Pat5	SLC26A3	7	p.Q582Q
Pat5	SLC26A3	7	p.S126F
Pat5	TSPAN12	7	p.S212S
Pat5	PLXNA4	7	p.G1054R
Pat5	PLXNA4	7	p.I100I
Pat5	SVOPL	7	p.G342E
Pat5	BRAF	7	p.V600E
Pat5	BRAF	7	p.P141S
Pat5	MGAM	7	p.D857N
Pat5	MGAM2	7	p.E1092K
Pat5	KEL	7	p.P35P
Pat5	SSPO	7	p.E3163K
Pat5	SHH	7	p.N189K
Pat5	PTPRN2	7	p.P295L
Pat5	PRAG1	8	p.V1122M
Pat5	C8orf74	8	p.A204A
Pat5	ADAM18	8	p.E654K
Pat5	C8orf34	8	p.Q391K
Pat5	VPS13B	8	p.G3811E
Pat5	TG	8	p.A185A
Pat5	FREM1	9	p.P686L
Pat5	CD72	9	p.P234S
Pat5	FAM221B	9	p.W139X
Pat5	TBC1D2	9	p.W142X
Pat5	C9orf84	9	p.G191R
Pat5	CRAT	9	p.S278S
Pat5	FAM47A	X	p.K574T
Pat5	FAM47B	X	p.V51V
Pat5	FAAH2	X	p.P455S
Pat5	SLC7A3	X	p.A258A
Pat5	CYLC1	X	p.G464G
Pat5	NRK	X	p.A189V
Pat5	MORC4	X	p.P627S
Pat5	FRMPD3	X	p.S799L
Pat5	RTL9	X	p.A371V
Pat5	TEX13C	X	p.Q89Q
Pat5	MAGEC1	X	p.P50S
Pat5	USP9Y	Y	p.S364F
Pat5	USP9Y	Y	p.R917R
Pat6	SV2A	1	p.E533K
Pat6	PRRC2C	1	p.R2689W
Pat6	PIK3C2B	1	p.R1269H
Pat6	DNAH14	1	p.E1088Q
Pat6	OBSCN	1	p.V2633A
Pat6	NRP1	10	p.A409T
Pat6	ARID5B	10	p.V178L
Pat6	NEUROG3	10	p.P192H
Pat6	DGAT2	11	p.L150L
Pat6	MLH3	14	p.A11A
Pat6	FBN1	15	p.S836N
Pat6	RNF111	15	p.Q433Q
Pat6	CCDC103	17	p.L232L
Pat6	DSEL	18	p.G451E
Pat6	TUBB4A	19	p.T263A
Pat6	PLPPR2	19	p.R271Q
Pat6	MAN2B1	19	p.V512A
Pat6	ZNF507	19	p.G434R
Pat6	GRAMD1A	19	p.C68S
Pat6	EPN1	19	p.Q215X
Pat6	ZNF446	19	p.L112L
Pat6	ASXL2	2	p.N513S
Pat6	GTF3C3	2	p.G77X
Pat6	ERBB4	2	p.L933L
Pat6	TOP1	20	p.Y268Y
Pat6	TRABD	22	p.S257S
Pat6	ARSA	22	p.T306T
Pat6	SYN2	3	p.A162V
Pat6	SCN11A	3	p.K1564K
Pat6	ABI3BP	3	p.T854I
Pat6	PODXL2	3	p.P114P
Pat6	PLD1	3	p.R144K
Pat6	LRCH3	3	p.Y354H
Pat6	NELFA	4	p.T168T
Pat6	DCK	4	p.N239N
Pat6	DMP1	4	p.I3I
Pat6	FSTL5	4	p.G460R
Pat6	ZFR	5	p.Q159X
Pat6	ADAMTS12	5	p.T656I
Pat6	RAD50	5	p.E288E
Pat6	HDAC3	5	p.S312L
Pat6	NUP153	6	p.V1270A
Pat6	HIST1H2BA	6	p.R74H
Pat6	HIST1H1T	6	p.S205P
Pat6	TIAM2	6	p.D860G
Pat6	PRPS1L1	7	p.E157E
Pat6	CCDC129	7	p.F1033fs
Pat6	GPR141	7	p.E159D
Pat6	RALA	7	p.T31T
Pat6	ZNF716	7	p.E210K
Pat6	TRRAP	7	p.H2783H
Pat6	MUC3A	7	p.P2900Q
Pat6	ZNF777	7	p.F432L
Pat6	SSPO	7	p.W4641X
Pat6	FANCC	9	p.K331K
Pat6	ZIC3	X	p.P154P
Pat8	SLC2A7	1	p.V315V
Pat8	SLC2A7	1	p.A313A
Pat8	MTOR	1	p.T1844T
Pat8	MTOR	1	p.T1844I
Pat8	MTOR	1	p.A1459A
Pat8	LRRC38	1	p.N160D
Pat8	PADI2	1	p.H269Y
Pat8	PADI2	1	p.F222F
Pat8	KLHDC7A	1	p.E503V
Pat8	EMC1	1	p.W163L
Pat8	AHDC1	1	p.G104D
Pat8	CSMD2	1	p.V443V
Pat8	TMCO2	1	p.K134R
Pat8	CCDC30	1	p.R266X
Pat8	TOE1	1	p.F303F
Pat8	LEPR	1	p.G909D
Pat8	ERICH3	1	p.E1064K
Pat8	ERICH3	1	p.E637K
Pat8	ADGRL2	1	p.R866Q
Pat8	RPF1	1	p.K182E
Pat8	COL11A1	1	p.L1711L
Pat8	PRPF38B	1	p.R257C
Pat8	SYCP1	1	p.D213N
Pat8	SYCP1	1	p.K736K
Pat8	VPS72	1	p.G292R
Pat8	ZNF687	1	p.R725C
Pat8	KPRP	1	p.P480L
Pat8	ATP8B2	1	p.L788M
Pat8	ADAM15	1	p.T375I
Pat8	CRP	1	p.S63L
Pat8	ILDR2	1	p.E182E
Pat8	MAEL	1	p.K149R
Pat8	F5	1	p.P987L
Pat8	FMO3	1	p.G481E
Pat8	PRRC2C	1	p.S2260F
Pat8	BRINP3	1	p.P454S
Pat8	PPFIA4	1	p.S43F
Pat8	MYBPH	1	p.S86F
Pat8	CNTN2	1	p.G582R
Pat8	PLXNA2	1	p.R1705R
Pat8	PLXNA2	1	p.W385C
Pat8	USH2A	1	p.E3928K
Pat8	USH2A	1	p.S3044L
Pat8	MARC1	1	p.L23L
Pat8	CAPN8	1	p.N661N
Pat8	PARP1	1	p.S588S
Pat8	PCNX2	1	p.R1526X
Pat8	TBCE	1	p.E381K
Pat8	LYST	1	p.R395C
Pat8	OR1C1	1	p.R236K
Pat8	OR2L3	1	p.D10N
Pat8	OR14C36	1	p.I302I
Pat8	OR2T34	1	p.S198S
Pat8	UPF2	10	p.L583P
Pat8	CACNB2	10	p.W413X
Pat8	NEBL	10	p.D485V
Pat8	NEBL	10	p.S162F
Pat8	PTCHD3	10	p.A24V
Pat8	SVIL	10	p.F1330F
Pat8	WDFY4	10	p.E2420K
Pat8	ADAMTS14	10	p.G945R
Pat8	ZMIZ1	10	p.Q231R
Pat8	CDHR1	10	p.I629I
Pat8	CYP26C1	10	p.P350P
Pat8	PLCE1	10	p.R46Q
Pat8	SLIT1	10	p.T1240T
Pat8	FAM160B1	10	p.S535L
Pat8	TACC2	10	p.S2076S
Pat8	CYP2E1	10	p.L18L
Pat8	LMNTD2	11	p.R130R
Pat8	TMEM80	11	p.L165L
Pat8	OR52R1	11	p.S14S
Pat8	OR52A1	11	p.P131L
Pat8	OR2D3	11	p.G232G
Pat8	OTOG	11	p.M46I
Pat8	OTOG	11	p.G958G
Pat8	OTOG	11	p.V2860M
Pat8	LDHAL6A	11	p.D108N
Pat8	QSER1	11	p.R1185C
Pat8	DGKZ	11	p.I87I
Pat8	FAM180B	11	p.S171S
Pat8	C1QTNF4	11	p.V55V
Pat8	OR8K3	11	p.D121N
Pat8	OR5M8	11	p.N285N
Pat8	OR5AR1	11	p.G41G
Pat8	OR1S1	11	p.F274F
Pat8	SLC22A9	11	p.E534E
Pat8	VPS51	11	p.L414L
Pat8	GAL3ST3	11	p.R333R
Pat8	CHKA	11	p.Q442fs
Pat8	CHKA	11	p.Y422Y
Pat8	CHKA	11	p.Y422F
Pat8	TESMIN	11	p.S104S
Pat8	SHANK2	11	p.S1022N
Pat8	NUMA1	11	p.D136E
Pat8	LRTOMT	11	p.G116R
Pat8	PGR	11	p.P211S
Pat8	PGR	11	p.Y210Y
Pat8	MFRP	11	p.P221L
Pat8	OR8B4	11	p.P79L
Pat8	SIAE	11	p.I179I
Pat8	ST14	11	p.F457F
Pat8	IQSEC3	12	p.Y14C
Pat8	CACNA1C	12	p.P44S
Pat8	FGF23	12	p.E111K
Pat8	COPS7A	12	p.Y113F
Pat8	PZP	12	p.E1005K
Pat8	PIK3C2G	12	p.R745R
Pat8	KCNJ8	12	p.R202Q
Pat8	OR8S1	12	p.A315V
Pat8	DIP2B	12	p.F1298F
Pat8	CELA1	12	p.L4fs
Pat8	KRT6C	12	p.S555S
Pat8	KRT2	12	p.G617E
Pat8	TNS2	12	p.D150N
Pat8	AMHR2	12	p.P50L
Pat8	OR6C6	12	p.E264K
Pat8	TPH2	12	p.H93Y
Pat8	RASSF9	12	p.H368D
Pat8	TCHP	12	p.R410X
Pat8	PTPN11	12	p.F438F
Pat8	SDS	12	p.E194K
Pat8	SDS	12	p.T11T
Pat8	CCDC60	12	p.P259L
Pat8	TMEM132C	12	p.E977K
Pat8	FLT1	13	p.G558R
Pat8	MBNL2	13	p.P333L
Pat8	DAOA	13	p.H30Y
Pat8	F7	13	p.R291Q
Pat8	OR4K15	14	p.R252C
Pat8	KLHL33	14	p.S309F
Pat8	CHD8	14	p.A587V
Pat8	SLC22A17	14	p.F203F
Pat8	NPAS3	14	p.W103X
Pat8	SIX4	14	p.S3F
Pat8	ADAM20	14	p.F591F
Pat8	ADCK1	14	p.C311S
Pat8	CATSPERB	14	p.L372F
Pat8	TCL1A	14	p.F24F
Pat8	ADSSL1	14	p.A9E
Pat8	AHNAK2	14	p.R5598Q
Pat8	MAGEL2	15	p.I928I
Pat8	NUTM1	15	p.P163L
Pat8	EIF2AK4	15	p.Q1567X
Pat8	FBN1	15	p.I2350I
Pat8	POLR2M	15	p.L34F
Pat8	GRAMD2A	15	p.N71K
Pat8	PML	15	p.I326I
Pat8	RASGRF1	15	p.I648I
Pat8	TMC3	15	p.R297M
Pat8	EFL1	15	p.P382P
Pat8	ADAMTSL3	15	p.S1358S
Pat8	ADAMTSL3	15	p.L1359F
Pat8	POLG	15	p.A847A
Pat8	TICRR	15	p.R912X
Pat8	MCTP2	15	p.G2D
Pat8	PKMYT1	16	p.L176L
Pat8	PKMYT1	16	p.Y175Y
Pat8	USP7	16	p.D690Y
Pat8	GRIN2A	16	p.R370R
Pat8	ACSM1	16	p.F334F
Pat8	GPT2	16	p.P39P
Pat8	SLC6A2	16	p.G510R
Pat8	CDH8	16	p.K701Q
Pat8	TSNAXIP1	16	p.R249Q
Pat8	TSNAXIP1	16	p.R249R
Pat8	COG4	16	p.N680D
Pat8	HYDIN	16	p.E2686K
Pat8	CALB2	16	p.L171L
Pat8	CHST4	16	p.I200I
Pat8	ATXN1L	16	p.P608P
Pat8	ZFHX3	16	p.E1498K
Pat8	LDHD	16	p.R148R
Pat8	LDHD	16	p.R148Q
Pat8	CNTNAP4	16	p.H330Y
Pat8	CDH13	16	p.E406K
Pat8	OSGIN1	16	p.P150L
Pat8	ADAD2	16	p.I205I
Pat8	JPH3	16	p.P179L
Pat8	RAP1GAP2	17	p.G300E
Pat8	SPNS2	17	p.R167R
Pat8	KIF1C	17	p.M81V
Pat8	NLRP1	17	p.H72Y
Pat8	SLC13A5	17	p.V248V
Pat8	PER1	17	p.P826S
Pat8	SHISA6	17	p.E529K
Pat8	MYOCD	17	p.P334S
Pat8	MYO15A	17	p.P1040L
Pat8	FLII	17	p.L683L
Pat8	TNFAIP1	17	p.I113I
Pat8	TNFAIP1	17	p.Q114X
Pat8	TLCD1	17	p.P232H
Pat8	TAOK1	17	p.D299V
Pat8	GOSR1	17	p.P148S
Pat8	ATAD5	17	p.S979C
Pat8	IGF2BP1	17	p.P323H
Pat8	COL1A1	17	p.R1246W
Pat8	KIF2B	17	p.P11S
Pat8	LPO	17	p.P243S
Pat8	ACE	17	p.S167F
Pat8	FTSJ3	17	p.P236S
Pat8	CD300E	17	p.S128F
Pat8	AATK	17	p.L399L
Pat8	TEPSIN	17	p.P110L
Pat8	TEPSIN	17	p.P110S
Pat8	COLEC12	18	p.C607C
Pat8	EMILIN2	18	p.E538K
Pat8	PIEZO2	18	p.E436K
Pat8	MC5R	18	p.Q266Q
Pat8	DSG1	18	p.L432L
Pat8	DSG4	18	p.T720N
Pat8	DSG4	18	p.T720T
Pat8	NOL4	18	p.G123R
Pat8	SETBP1	18	p.M646I
Pat8	PIAS2	18	p.P142Q
Pat8	DYM	18	p.S434F
Pat8	CDH20	18	p.D191N
Pat8	PRTN3	19	p.H37Y
Pat8	CSNK1G2	19	p.G239D
Pat8	MUC16	19	p.K5497K
Pat8	COL5A3	19	p.G587R
Pat8	BEST2	19	p.Q19K
Pat8	SSBP4	19	p.V102F
Pat8	GPATCH1	19	p.S695S
Pat8	SLC7A10	19	p.R478K
Pat8	LGI4	19	p.E108K
Pat8	ARHGAP33	19	p.S900S
Pat8	WDR87	19	p.R1646X
Pat8	WDR87	19	p.I976I
Pat8	FCGBP	19	p.D1012N
Pat8	ETHE1	19	p.P22R
Pat8	SLC8A2	19	p.P719S
Pat8	AP2A1	19	p.P837P
Pat8	NR1H2	19	p.P321L
Pat8	CEACAM18	19	p.P322S
Pat8	SPACA6	19	p.A61V
Pat8	ZNF610	19	p.R58R
Pat8	ZNF808	19	p.T519T
Pat8	VN1R4	19	p.R180S
Pat8	NLRP12	19	p.T320T
Pat8	LILRA4	19	p.P232S
Pat8	KIR3DL3	19	p.I160I
Pat8	PPP1R12C	19	p.S460S
Pat8	PEG3	19	p.E860K
Pat8	SLC27A5	19	p.E432A
Pat8	KCNF1	2	p.F189L
Pat8	WDCP	2	p.R381X
Pat8	ASXL2	2	p.L972L
Pat8	XDH	2	p.G821C
Pat8	LTBP1	2	p.D987N
Pat8	LTBP1	2	p.P1128S
Pat8	GKN1	2	p.R11C
Pat8	DYSF	2	p.I505I
Pat8	FBXO41	2	p.F64F
Pat8	LOXL3	2	p.W183C
Pat8	RETSAT	2	p.S492F
Pat8	ANKRD36C	2	p.E401E
Pat8	SNRNP200	2	p.H1175Y
Pat8	SLC9A2	2	p.V369I
Pat8	FHL2	2	p.S94F
Pat8	SLC5A7	2	p.A31T
Pat8	NT5DC4	2	p.S163F
Pat8	MCM6	2	p.A630V
Pat8	LRP1B	2	p.E234K
Pat8	KCNJ3	2	p.E363K
Pat8	XIRP2	2	p.D2177N
Pat8	TTN	2	p.D30864N
Pat8	TTN	2	p.L4748F
Pat8	ZNF804A	2	p.L363F
Pat8	COL3A1	2	p.G30R
Pat8	HECW2	2	p.W91X
Pat8	SPATS2L	2	p.R554W
Pat8	PARD3B	2	p.I257I
Pat8	ABCA12	2	p.S280N
Pat8	PLCD4	2	p.E158Q
Pat8	COL4A3	2	p.G637R
Pat8	SPHKAP	2	p.R1066W
Pat8	KIF1A	2	p.D936N
Pat8	SIRPG	20	p.V347V
Pat8	PTPRA	20	p.R270X
Pat8	PLCB4	20	p.R251R
Pat8	PTPRT	20	p.E181K
Pat8	WFDC12	20	p.G57E
Pat8	SLC12A5	20	p.E24K
Pat8	NCOA5	20	p.S425S
Pat8	CSE1L	20	p.V308G
Pat8	TSHZ2	20	p.S410S
Pat8	TSHZ2	20	p.A805V
Pat8	PCK1	20	p.I88I
Pat8	ZNF831	20	p.F485F
Pat8	EDN3	20	p.D104N
Pat8	CDH26	20	p.R301X
Pat8	COL20A1	20	p.K506N
Pat8	COL20A1	20	p.P832Q
Pat8	HELZ2	20	p.I363I
Pat8	RTEL1	20	p.R605R
Pat8	ZNF512B	20	p.S436F
Pat8	TCP10L	21	p.G62G
Pat8	IGSF5	21	p.Q96Q
Pat8	RSPH1	21	p.R275R
Pat8	TRPM2	21	p.L1040L
Pat8	CCT8L2	22	p.E28E
Pat8	SLC7A4	22	p.L40L
Pat8	IL2RB	22	p.P512S
Pat8	ITPR1	3	p.V1128M
Pat8	GRM7	3	p.R359K
Pat8	SSUH2	3	p.A73A
Pat8	PRRT3	3	p.P327P
Pat8	FANCD2	3	p.F1162F
Pat8	IRAK2	3	p.P145L
Pat8	SLC6A1	3	p.G111G
Pat8	RFTN1	3	p.G348D
Pat8	TRANK1	3	p.I1636I
Pat8	SCN5A	3	p.E19K
Pat8	SCN10A	3	p.L1314F
Pat8	SCN11A	3	p.R1730K
Pat8	MYRIP	3	p.S763L
Pat8	FAM198A	3	p.S304P
Pat8	FYCO1	3	p.A76A
Pat8	GRM2	3	p.L287L
Pat8	CHDH	3	p.C106C
Pat8	CHDH	3	p.G80W
Pat8	FLNB	3	p.E1488K
Pat8	FLNB	3	p.S1892F
Pat8	UBA3	3	p.N108K
Pat8	EIF4E3	3	p.K132K
Pat8	ROBO2	3	p.D274N
Pat8	CADM2	3	p.R171R
Pat8	CD96	3	p.S319C
Pat8	DRD3	3	p.P186S
Pat8	COL6A6	3	p.D856N
Pat8	CPNE4	3	p.G276G
Pat8	PRR23B	3	p.E162K
Pat8	CLSTN2	3	p.T247I
Pat8	ERICH6	3	p.I262I
Pat8	MECOM	3	p.P308S
Pat8	LRRIQ4	3	p.E191K
Pat8	LIPH	3	p.G240E
Pat8	TP63	3	p.E149K
Pat8	DLG1	3	p.S730F
Pat8	FGFR3	4	p.Q737Q
Pat8	SEL1L3	4	p.T915T
Pat8	SULT1E1	4	p.D38N
Pat8	DMP1	4	p.E59E
Pat8	ADH7	4	p.K210T
Pat8	TET2	4	p.D1821E
Pat8	NDST4	4	p.D831N
Pat8	NDST4	4	p.M830I
Pat8	NR3C2	4	p.E751K
Pat8	DCHS2	4	p.L497L
Pat8	RXFP1	4	p.R584R
Pat8	TLL1	4	p.S390S
Pat8	AADAT	4	p.P407S
Pat8	TENM3	4	p.E1748K
Pat8	TENM3	4	p.G1845E
Pat8	UFSP2	4	p.P215P
Pat8	TLR3	4	p.R635R
Pat8	ICE1	5	p.P1643L
Pat8	PRDM9	5	p.G482R
Pat8	NIPBL	5	p.S1530F
Pat8	DDX4	5	p.D196N
Pat8	IQGAP2	5	p.R58X
Pat8	PCSK1	5	p.D609N
Pat8	PPIC	5	p.V67V
Pat8	HSPA4	5	p.L650L
Pat8	PCDHB5	5	p.R65Q
Pat8	PCDHB6	5	p.G327E
Pat8	PCDHB8	5	p.G533G
Pat8	PCDHGA8	5	p.F44F
Pat8	PCDHGA10	5	p.P794S
Pat8	TENM2	5	p.V1660V
Pat8	SLIT3	5	p.I196I
Pat8	GABRP	5	p.G136R
Pat8	MGAT1	5	p.F358F
Pat8	NQO2	6	p.L144L
Pat8	F13A1	6	p.S305I
Pat8	HIVEP1	6	p.P433S
Pat8	HIVEP1	6	p.P433L
Pat8	POM121L2	6	p.F685F
Pat8	OR14J1	6	p.D293N
Pat8	TRIM10	6	p.P17P
Pat8	MUC22	6	p.Q1630X
Pat8	PRRC2A	6	p.P865S
Pat8	CFB	6	p.G563R
Pat8	COL11A2	6	p.P1013S
Pat8	ZBTB22	6	p.G233R
Pat8	ANKS1A	6	p.G338S
Pat8	MDGA1	6	p.F727F
Pat8	DAAM2	6	p.S39S
Pat8	FAM83B	6	p.P127S
Pat8	FAM83B	6	p.S833C
Pat8	DST	6	p.Q2543K
Pat8	FABP7	6	p.N121D
Pat8	KIAA0408	6	p.H540H
Pat8	THEMIS	6	p.D260N
Pat8	PTPRK	6	p.R804Q
Pat8	SDK1	7	p.P625P
Pat8	GRID2IP	7	p.G850V
Pat8	C7orf26	7	p.P63P
Pat8	VWDE	7	p.G755G
Pat8	HDAC9	7	p.E670K
Pat8	HDAC9	7	p.D983N
Pat8	ABCB5	7	p.G1204R
Pat8	CREB5	7	p.L461I
Pat8	CRHR2	7	p.F313F
Pat8	COBL	7	p.V158V
Pat8	STYXL1	7	p.I94T
Pat8	PCLO	7	p.P2787L
Pat8	TECPR1	7	p.A377V
Pat8	TECPR1	7	p.P190H
Pat8	TMEM130	7	p.G165G
Pat8	MUC17	7	p.G1276G
Pat8	TRIM56	7	p.V750V
Pat8	COL26A1	7	p.F180F
Pat8	CHRM2	7	p.S76S
Pat8	BRAF	7	p.V600V
Pat8	BRAF	7	p.V600E
Pat8	CLEC5A	7	p.E76K
Pat8	MGAM	7	p.S887L
Pat8	MGAM2	7	p.G1668G
Pat8	TAS2R60	7	p.G63G
Pat8	OR6B1	7	p.S93F
Pat8	ZNF783	7	p.T515N
Pat8	ZNF783	7	p.P529T
Pat8	GIMAP1-GIMAP5	7	p.R413R
Pat8	MYOM2	8	p.E1259K
Pat8	FZD3	8	p.P378S
Pat8	PLPBP	8	p.G16E
Pat8	C8orf86	8	p.P192L
Pat8	TACC1	8	p.S316F
Pat8	ZMAT4	8	p.P137S
Pat8	ANK1	8	p.E524K
Pat8	HOOK3	8	p.R469C
Pat8	SNTG1	8	p.N127I
Pat8	PXDNL	8	p.Q1143X
Pat8	NKAIN3	8	p.R60Q
Pat8	MCMDC2	8	p.P106L
Pat8	FABP4	8	p.S64F
Pat8	SLC7A13	8	p.P399S
Pat8	CNGB3	8	p.G430R
Pat8	MMP16	8	p.71_79del
Pat8	PKHD1L1	8	p.P2567P
Pat8	SYBU	8	p.A537V
Pat8	FAM84B	8	p.W198C
Pat8	POU5F1B	8	p.P13P
Pat8	POU5F1B	8	p.P14S
Pat8	ASAP1	8	p.Q607X
Pat8	EEF1D	8	p.G48S
Pat8	MROH1	8	p.L90L
Pat8	SCRT1	8	p.K8X
Pat8	TONSL	8	p.R351Q
Pat8	C8orf33	8	p.R56K
Pat8	DMRT1	9	p.P71Q
Pat8	AK3	9	p.G39R
Pat8	GALT	9	p.A14V
Pat8	PIGO	9	p.I340I
Pat8	SPATA31C2	9	p.H307Y
Pat8	TNFSF15	9	p.E16K
Pat8	DDX31	9	p.A308A
Pat8	CEL	9	p.T492T
Pat8	PPP1R26	9	p.H1032N
Pat8	CLCN4	X	p.G450E
Pat8	TLR8	X	p.R308Q
Pat8	MAOB	X	p.Q49X
Pat8	GATA1	X	p.P14P
Pat8	KDM5C	X	p.F63F
Pat8	KLF8	X	p.P191P
Pat8	POF1B	X	p.T368P
Pat8	PCDH19	X	p.E709K
Pat8	ESX1	X	p.R196Q
Pat8	NUP62CL	X	p.G163G
Pat8	FRMPD3	X	p.L1563L
Pat8	COL4A5	X	p.P187S
Pat8	RBMXL3	X	p.G71S
Pat8	RBMXL3	X	p.G883G
Pat8	SLC6A14	X	p.E611K
Pat8	THOC2	X	p.R998C
Pat8	IGSF1	X	p.G709E
Pat8	F8	X	p.R1715Q
Pat9	C1orf174	1	p.S213A
Pat9	FBXO44	1	p.D108fs
Pat9	PLOD1	1	p.A468fs
Pat9	FAM131C	1	p.P199P
Pat9	GMEB1	1	p.I568fs
Pat9	EPHA10	1	p.M17L
Pat9	MACF1	1	p.T5323A
Pat9	TSPAN1	1	p.92_93del
Pat9	CYP4A22	1	p.L268L
Pat9	OSBPL9	1	p.N275fs
Pat9	C8B	1	p.S258R
Pat9	USP33	1	p.I404I
Pat9	HS2ST1	1	p.K33I
Pat9	LRRC8D	1	p.A104fs
Pat9	ZNF644	1	p.V36V
Pat9	CCDC18	1	p.M420L
Pat9	SASS6	1	p.R301T
Pat9	CDC14A	1	p.S330A
Pat9	AMPD2	1	p.Q401H
Pat9	CD53	1	p.D152N
Pat9	SYT6	1	p.L251R
Pat9	NRAS	1	p.Q61K
Pat9	HIST2H2BE	1	p.G14D
Pat9	CA14	1	p.L181V
Pat9	TCHHL1	1	p.G532E
Pat9	IVL	1	p.Q262R
Pat9	FCRL2	1	p.F89C
Pat9	OR10X1	1	p.S204S
Pat9	OR10X1	1	p.L151R
Pat9	SPTA1	1	p.K1909T
Pat9	MNDA	1	p.H237Y
Pat9	ACKR1	1	p.P322L
Pat9	NIT1	1	p.R251T
Pat9	F5	1	p.P166L
Pat9	SELE	1	p.G469E
Pat9	KIAA1614	1	p.A526A
Pat9	PRG4	1	p.L514P
Pat9	CFHR2	1	p.S43F
Pat9	GPR37L1	1	p.C222fs
Pat9	NUAK2	1	p.R385H
Pat9	CD46	1	p.G204fs
Pat9	DIEXF	1	p.I220F
Pat9	AGT	1	p.K61Q
Pat9	LYST	1	p.687_688del
Pat9	RYR2	1	p.V4771I
Pat9	ZP4	1	p.Q403X
Pat9	PLD5	1	p.T34T
Pat9	OR13G1	1	p.L61fs
Pat9	GTPBP4	10	p.D121fs
Pat9	MRC1	10	p.D649N
Pat9	ABI1	10	p.I78L
Pat9	ZEB1	10	p.W83L
Pat9	RBP3	10	p.S58G
Pat9	FRMPD2	10	p.I474I
Pat9	C10orf71	10	p.R642R
Pat9	SLC16A9	10	p.K150N
Pat9	CDH23	10	p.R520R
Pat9	CDH23	10	p.E2096K
Pat9	PDE6C	10	p.A83V
Pat9	CALHM1	10	p.A213T
Pat9	FOXI2	10	p.D269N
Pat9	PTPRE	10	p.D40G
Pat9	INPP5A	10	p.Q39H
Pat9	MUC5AC	11	p.T5366T
Pat9	OR52B4	11	p.V214V
Pat9	OR52I2	11	p.C2C
Pat9	OR52A1	11	p.E113Q
Pat9	OR52N1	11	p.G267W
Pat9	OR52W1	11	p.A185fs
Pat9	HPX	11	p.S313S
Pat9	SPON1	11	p.I408I
Pat9	USH1C	11	p.K414E
Pat9	OTOG	11	p.P2370S
Pat9	IGSF22	11	p.E190fs
Pat9	MRGPRX1	11	p.S89R
Pat9	PRMT3	11	p.S6S
Pat9	RCN1	11	p.R286S
Pat9	ABTB2	11	p.A832G
Pat9	TRAF6	11	p.H230Y
Pat9	CKAP5	11	p.I605T
Pat9	CKAP5	11	p.I605V
Pat9	KBTBD4	11	p.H180fs
Pat9	OR8U1	11	p.K80N
Pat9	LRRC55	11	p.F320C
Pat9	CD5	11	p.R494R
Pat9	RPS6KA4	11	p.I157V
Pat9	SCYL1	11	p.F293L
Pat9	CTSW	11	p.E96fs
Pat9	GRM5	11	p.T875P
Pat9	GRM5	11	p.I35T
Pat9	NAALAD2	11	p.R180fs
Pat9	DYNC2H1	11	p.S576S
Pat9	DLAT	11	p.L222L
Pat9	SORL1	11	p.G1681C
Pat9	LOC403312	11	p.R132fs
Pat9	CACNA1C	12	p.R1567K
Pat9	TIGAR	12	p.E113Q
Pat9	CD27	12	p.W33X
Pat9	NCAPD2	12	p.S1320C
Pat9	CLEC2A	12	p.54_55del
Pat9	PIK3C2G	12	p.D1068N
Pat9	PLEKHA5	12	p.R447fs
Pat9	FGD4	12	p.T81fs
Pat9	SYT10	12	p.E360K
Pat9	DCD	12	p.G84R
Pat9	ITGA7	12	p.E640K
Pat9	NEMP1	12	p.V377fs
Pat9	PPFIA2	12	p.R365R
Pat9	ANO4	12	p.G721E
Pat9	ARL1	12	p.I22L
Pat9	CIT	12	p.S1879F
Pat9	SACS	13	p.P2469P
Pat9	PARP4	13	p.V1400V
Pat9	FRY	13	p.A720A
Pat9	PCDH8	13	p.S735P
Pat9	NALCN	13	p.I1593I
Pat9	CCDC168	13	p.E2970K
Pat9	LIG4	13	p.H141Y
Pat9	CARS2	13	p.I176T
Pat9	SALL2	14	p.D59D
Pat9	KHNYN	14	p.Q132fs
Pat9	ARHGAP5	14	p.S1349S
Pat9	ADAM21	14	p.S673fs
Pat9	SIPA1L1	14	p.K494Q
Pat9	SIPA1L1	14	p.D1731H
Pat9	PPP4R3A	14	p.P762S
Pat9	TDRD9	14	p.T943T
Pat9	HERC2	15	p.E826fs
Pat9	EIF2AK4	15	p.A2A
Pat9	KNSTRN	15	p.L35fs
Pat9	PLA2G4E	15	p.F162F
Pat9	CDAN1	15	p.S427F
Pat9	CDAN1	15	p.S209A
Pat9	UBR1	15	p.V1499V
Pat9	TP53BP1	15	p.E1655fs
Pat9	MYO5A	15	p.H1678R
Pat9	CCPG1	15	p.V122V
Pat9	ANKDD1A	15	p.Q356Q
Pat9	NOX5	15	p.S112F
Pat9	NOX5	15	p.S112S
Pat9	PIGQ	16	p.F447L
Pat9	CACNA1H	16	p.E282K
Pat9	ZNF213	16	p.K315Q
Pat9	IL21R	16	p.T80I
Pat9	ZNF688	16	p.S206W
Pat9	SRCAP	16	p.F797F
Pat9	E2F4	16	p.V140G
Pat9	SLC9A5	16	p.R555fs
Pat9	PSKH1	16	p.G64S
Pat9	PSKH1	16	p.G64D
Pat9	CDH3	16	p.F124Y
Pat9	WWOX	16	p.S277R
Pat9	KCNG4	16	p.R45W
Pat9	GALNS	16	p.G89R
Pat9	WDR81	17	p.S691fs
Pat9	ZZEF1	17	p.S2573fs
Pat9	MINK1	17	p.T107fs
Pat9	CLEC10A	17	p.G254G
Pat9	TP53	17	p.E126fs
Pat9	GUCY2D	17	p.R660Q
Pat9	PIK3R6	17	p.A433V
Pat9	MYH8	17	p.F624C
Pat9	MYH2	17	p.E1270A
Pat9	DNAH9	17	p.I2422I
Pat9	MYO15A	17	p.P3170P
Pat9	SLFN14	17	p.E574E
Pat9	SYNRG	17	p.N449T
Pat9	ERBB2	17	p.Y1082fs
Pat9	CDC6	17	p.P85P
Pat9	TOP2A	17	p.E1316fs
Pat9	STAT3	17	p.V291L
Pat9	VAT1	17	p.P254S
Pat9	SNX11	17	p.K101Q
Pat9	SNF8	17	p.V91fs
Pat9	TSPOAP1	17	p.S26R
Pat9	MTMR4	17	p.L1159L
Pat9	BRIP1	17	p.D149fs
Pat9	GPRC5C	17	p.G366G
Pat9	RECQL5	17	p.C553W
Pat9	TGIF1	18	p.P82P
Pat9	LAMA1	18	p.Q1946Q
Pat9	LAMA1	18	p.P565P
Pat9	KCTD1	18	p.G65G
Pat9	SERPINB7	18	p.N173S
Pat9	SOCS6	18	p.S244fs
Pat9	MADCAM1	19	p.L152L
Pat9	TMIGD2	19	p.G160R
Pat9	CCL25	19	p.L67F
Pat9	TYK2	19	p.K389T
Pat9	QTRT1	19	p.K236Q
Pat9	PDE4C	19	p.I418I
Pat9	SHANK1	19	p.S29S
Pat9	SIGLEC10	19	p.R272R
Pat9	ERVV-2	19	p.W444L
Pat9	DUXA	19	p.D195G
Pat9	ZBTB45	19	p.Q112fs
Pat9	ALLC	2	p.K54T
Pat9	GRHL1	2	p.T159K
Pat9	TDRD15	2	p.S1001R
Pat9	EFR3B	2	p.G3fs
Pat9	AGBL5	2	p.P417fs
Pat9	IFT172	2	p.V684D
Pat9	TTC27	2	p.D466H
Pat9	PUS10	2	p.I179V
Pat9	CEP68	2	p.Q168R
Pat9	LRRTM1	2	p.G366G
Pat9	SLC9A4	2	p.E55D
Pat9	CYTIP	2	p.E106K
Pat9	GRB14	2	p.A449A
Pat9	SLC38A11	2	p.E388K
Pat9	SCN3A	2	p.A424V
Pat9	SCN2A	2	p.K42Q
Pat9	SCN9A	2	p.A835A
Pat9	XIRP2	2	p.G3343G
Pat9	B3GALT1	2	p.G238G
Pat9	UBR3	2	p.E1280G
Pat9	GPR155	2	p.L82L
Pat9	TTN	2	p.E26151K
Pat9	TTN	2	p.A21736T
Pat9	TTN	2	p.Y13242C
Pat9	TTN	2	p.E6576A
Pat9	TTN	2	p.L5440V
Pat9	TTN	2	p.K2880Q
Pat9	SSFA2	2	p.Q400Q
Pat9	MYO1B	2	p.Q141Q
Pat9	BOLL	2	p.E61K
Pat9	CASP10	2	p.V112L
Pat9	C2CD6	2	p.P934R
Pat9	KLF7	2	p.S72F
Pat9	KLF7	2	p.L71fs
Pat9	MYL1	2	p.I45I
Pat9	FN1	2	p.Q1073P
Pat9	ACSL3	2	p.G595W
Pat9	TRIP12	2	p.F435fs
Pat9	NMUR1	2	p.P17L
Pat9	SIGLEC1	20	p.L283L
Pat9	ENTPD6	20	p.P228L
Pat9	SULF2	20	p.S124fs
Pat9	BCAS1	20	p.D74G
Pat9	TFAP2C	20	p.E332K
Pat9	NELFCD	20	p.T401S
Pat9	ZNF831	20	p.V499A
Pat9	ZNF831	20	p.S832N
Pat9	CYYR1	21	p.K197K
Pat9	KRTAP13-2	21	p.R82H
Pat9	KRTAP11-1	21	p.C81G
Pat9	TIAM1	21	p.D575G
Pat9	ITSN1	21	p.W1435X
Pat9	ITSN1	21	p.W1435X
Pat9	DSCAM	21	p.R1913X
Pat9	SLC19A1	21	p.C509fs
Pat9	PHF21B	22	p.P222S
Pat9	ALG12	22	p.T247fs
Pat9	MAPK11	22	p.P264fs
Pat9	GADL1	3	p.F492C
Pat9	SCN5A	3	p.L224L
Pat9	CTNNB1	3	p.W383C
Pat9	ACKR2	3	p.L210L
Pat9	SNRK	3	p.P61L
Pat9	ELP6	3	p.D187N
Pat9	SEMA3B	3	p.T404T
Pat9	HEMK1	3	p.M271I
Pat9	VGLL3	3	p.M227T
Pat9	CRYBG3	3	p.Q2365X
Pat9	CBLB	3	p.D548D
Pat9	CBLB	3	p.P165L
Pat9	MYH15	3	p.K358N
Pat9	PLCXD2	3	p.A265A
Pat9	SLC35A5	3	p.L318R
Pat9	HCLS1	3	p.H473Q
Pat9	KALRN	3	p.D1204G
Pat9	CHST13	3	p.R37fs
Pat9	PLXNA1	3	p.F278F
Pat9	COL6A6	3	p.K156T
Pat9	ESYT3	3	p.L80P
Pat9	RASA2	3	p.Q749X
Pat9	ATP1B3	3	p.S8P
Pat9	HLTF	3	p.K989fs
Pat9	PQLC2L	3	p.H111Y
Pat9	PDCD10	3	p.Q153Q
Pat9	TNIK	3	p.V149E
Pat9	FNDC3B	3	p.K245N
Pat9	USP13	3	p.E318D
Pat9	VWA5B2	3	p.P810fs
Pat9	ATP13A4	3	p.N978T
Pat9	FAM43A	3	p.K228E
Pat9	ZDHHC19	3	p.N290N
Pat9	RNF212	4	p.S108F
Pat9	TACC3	4	p.T208fs
Pat9	WFS1	4	p.S469L
Pat9	BOD1L1	4	p.R652R
Pat9	BOD1L1	4	p.V358V
Pat9	SOD3	4	p.D145E
Pat9	LIMCH1	4	p.S430S
Pat9	NFXL1	4	p.R874S
Pat9	REST	4	p.E968E
Pat9	TMPRSS11D	4	p.N152T
Pat9	CSN1S1	4	p.L19L
Pat9	CCSER1	4	p.K408T
Pat9	MANBA	4	p.S127N
Pat9	LARP7	4	p.X590delinsX
Pat9	NDST3	4	p.A19G
Pat9	KIAA1109	4	p.D340H
Pat9	DCHS2	4	p.F2432F
Pat9	TKTL2	4	p.S163S
Pat9	TLL1	4	p.T330T
Pat9	SEMA5A	5	p.R566R
Pat9	TTC23L	5	p.Q88Q
Pat9	RANBP3L	5	p.E54D
Pat9	C5orf64	5	p.I123I
Pat9	ANKRD31	5	p.Q1378P
Pat9	VCAN	5	p.E770D
Pat9	PCDHA5	5	p.C333fs
Pat9	BTNL3	5	p.G33E
Pat9	F13A1	6	p.I147L
Pat9	DSP	6	p.R2838C
Pat9	C6orf229	6	p.D110H
Pat9	SLC17A3	6	p.L207R
Pat9	ZBED9	6	p.P1194S
Pat9	OR11A1	6	p.D72Y
Pat9	SAPCD1	6	p.W38X
Pat9	HLA-DOA	6	p.A25fs
Pat9	ANKS1A	6	p.T522I
Pat9	CLPS	6	p.A11T
Pat9	ETV7	6	p.D2N
Pat9	DNAH8	6	p.K3300X
Pat9	KCNK5	6	p.V171I
Pat9	TREM1	6	p.L18L
Pat9	UBR2	6	p.R410fs
Pat9	PEX6	6	p.L334F
Pat9	CUL9	6	p.R765W
Pat9	FAM83B	6	p.E812D
Pat9	HS3ST5	6	p.R51C
Pat9	RSPH4A	6	p.E384Q
Pat9	TRDN	6	p.A430G
Pat9	RNF146	6	p.E126A
Pat9	PTPRK	6	p.S195C
Pat9	SYNE1	6	p.I6523V
Pat9	WDR27	6	p.E586A
Pat9	AMZ1	7	p.C119fs
Pat9	AMZ1	7	p.L178fs
Pat9	TMEM196	7	p.G57R
Pat9	MACC1	7	p.G110G
Pat9	ABCB5	7	p.G759R
Pat9	NFE2L3	7	p.M557L
Pat9	PDE1C	7	p.K538T
Pat9	NT5C3A	7	p.F137S
Pat9	SRRM3	7	p.F132V
Pat9	NPTX2	7	p.I351I
Pat9	PILRB	7	p.E103G
Pat9	CFTR	7	p.F1257C
Pat9	ASB15	7	p.P509fs
Pat9	KDM7A	7	p.G273R
Pat9	MGAM2	7	p.F1767F
Pat9	CLCN1	7	p.A503T
Pat9	AOC1	7	p.E277K
Pat9	MCPH1	8	p.K105fs
Pat9	STC1	8	p.R208Q
Pat9	NRG1	8	p.E152K
Pat9	ZNF703	8	p.L532R
Pat9	KCNB2	8	p.R491Q
Pat9	ZFHX4	8	p.S2225I
Pat9	CNBD1	8	p.W157X
Pat9	NBN	8	p.N30T
Pat9	VPS13B	8	p.A3451T
Pat9	FBXO43	8	p.N49Y
Pat9	NUDCD1	8	p.G22V
Pat9	TRPS1	8	p.S648R
Pat9	MTBP	8	p.Q465fs
Pat9	ATAD2	8	p.E212fs
Pat9	KCNQ3	8	p.S301N
Pat9	GPIHBP1	8	p.V138V
Pat9	VPS28	8	p.I153F
Pat9	DMRT2	9	p.E399A
Pat9	PLPP6	9	p.N257fs
Pat9	FRMPD1	9	p.E588V
Pat9	ZNF189	9	p.C275fs
Pat9	FKBP15	9	p.P414Q
Pat9	ASTN2	9	p.T224T
Pat9	PTGS1	9	p.R375R
Pat9	RC3H2	9	p.P719L
Pat9	RABEPK	9	p.S144P
Pat9	SPTAN1	9	p.E301fs
Pat9	CAMSAP1	9	p.E1411fs
Pat9	EHMT1	9	p.P1005L
Pat9	EHMT1	9	p.P1005P
Pat9	CACNA1B	9	p.H2050R
Pat9	ARSH	X	p.K240T
Pat9	ATP6AP2	X	p.S95L
Pat9	NRK	X	p.E683K
Pat9	COL4A5	X	p.F1034V
Pat9	GPC4	X	p.A116V
Pat9	SLC6A8	X	p.M625T
Pat10	PLEKHN1	1	p.V170V
Pat10	PERM1	1	p.V425V
Pat10	CPTP	1	p.S201F
Pat10	ACTRT2	1	p.I347I
Pat10	AGTRAP	1	p.R45X
Pat10	NPPB	1	p.Q51Q
Pat10	MFN2	1	p.L195L
Pat10	E2F2	1	p.S123S
Pat10	IFNLR1	1	p.Y119F
Pat10	UBXN11	1	p.R235R
Pat10	CSMD2	1	p.S2927F
Pat10	CYP4X1	1	p.S203S
Pat10	PODN	1	p.G498E
Pat10	DHCR24	1	p.W151X
Pat10	DHCR24	1	p.W151X
Pat10	C1orf87	1	p.I208I
Pat10	PTGER3	1	p.E361K
Pat10	LRRIQ3	1	p.E339K
Pat10	SH3GLB1	1	p.L345L
Pat10	HFM1	1	p.R890X
Pat10	KIAA1107	1	p.P945L
Pat10	ARHGAP29	1	p.I646N
Pat10	NRAS	1	p.Q61R
Pat10	ITGA10	1	p.G407G
Pat10	ITGA10	1	p.R314Q
Pat10	POGZ	1	p.R641X
Pat10	POGZ	1	p.S640S
Pat10	FLG2	1	p.G965R
Pat10	SPRR4	1	p.G58D
Pat10	PGLYRP3	1	p.D91N
Pat10	ADAR	1	p.L1203L
Pat10	NES	1	p.P1468L
Pat10	SPTA1	1	p.G1148E
Pat10	CD84	1	p.G259R
Pat10	FCGR3B	1	p.L74L
Pat10	ADCY10	1	p.F38C
Pat10	SLC9C2	1	p.G944E
Pat10	SLC9C2	1	p.L256L
Pat10	TNR	1	p.G212C
Pat10	CACNA1E	1	p.G621R
Pat10	RGSL1	1	p.E216K
Pat10	EDEM3	1	p.T680I
Pat10	HMCN1	1	p.R320Q
Pat10	RGS21	1	p.L118F
Pat10	CFHR4	1	p.E358K
Pat10	KIF21B	1	p.S1231F
Pat10	PIGR	1	p.S226F
Pat10	COG2	1	p.F390F
Pat10	RYR2	1	p.I2775I
Pat10	WDR64	1	p.V73V
Pat10	OR2L3	1	p.E2K
Pat10	AKR1C3	10	p.V37V
Pat10	USP6NL	10	p.V200V
Pat10	FRMD4A	10	p.K143K
Pat10	MINDY3	10	p.S36C
Pat10	CUBN	10	p.P671S
Pat10	VIM	10	p.L298F
Pat10	MALRD1	10	p.R962Q
Pat10	MALRD1	10	p.E1561K
Pat10	MALRD1	10	p.G1661E
Pat10	ACBD5	10	p.T133T
Pat10	PTCHD3	10	p.S198S
Pat10	ARMC4	10	p.R506W
Pat10	RET	10	p.I944I
Pat10	GPRIN2	10	p.G369R
Pat10	C10orf71	10	p.Q88Q
Pat10	C10orf71	10	p.E1203K
Pat10	CDH23	10	p.P1612S
Pat10	CDH23	10	p.P1612L
Pat10	KCNMA1	10	p.R1003R
Pat10	POLR3A	10	p.I980I
Pat10	POLR3A	10	p.G854G
Pat10	SFTPD	10	p.E374K
Pat10	GRID1	10	p.G635G
Pat10	PLCE1	10	p.R388R
Pat10	SORBS1	10	p.F284F
Pat10	SLIT1	10	p.L1203P
Pat10	GBF1	10	p.L482L
Pat10	SUFU	10	p.P325L
Pat10	COL17A1	10	p.R504R
Pat10	ATRNL1	10	p.P862S
Pat10	C10orf120	10	p.N163N
Pat10	FAM53B	10	p.S362S
Pat10	CDHR5	11	p.E587K
Pat10	MUC5B	11	p.T4812I
Pat10	OR52K2	11	p.V244V
Pat10	OR51F1	11	p.M173I
Pat10	OR51F2	11	p.L274F
Pat10	HBD	11	p.V61M
Pat10	OR51Q1	11	p.F308F
Pat10	OR52N2	11	p.G3G
Pat10	CCKBR	11	p.G155E
Pat10	OR2D2	11	p.I257I
Pat10	SYT9	11	p.E105K
Pat10	NLRP10	11	p.P269L
Pat10	ZBED5	11	p.V442E
Pat10	ABCC8	11	p.L580L
Pat10	E2F8	11	p.F690L
Pat10	LUZP2	11	p.P213S
Pat10	CKAP5	11	p.R1572W
Pat10	OR4A47	11	p.L79L
Pat10	OR4C16	11	p.I114I
Pat10	OR8U1	11	p.S112F
Pat10	APLNR	11	p.G209S
Pat10	OR5B3	11	p.I78I
Pat10	CPSF7	11	p.K388K
Pat10	AHNAK	11	p.D1621N
Pat10	SLC22A8	11	p.I407I
Pat10	PPP2R5B	11	p.L196L
Pat10	FAM89B	11	p.G26G
Pat10	RBM14	11	p.S582F
Pat10	GRK2	11	p.F85F
Pat10	C2CD3	11	p.P1506L
Pat10	GDPD5	11	p.I126I
Pat10	B3GNT6	11	p.G253D
Pat10	DLG2	11	p.S635S
Pat10	FAT3	11	p.N4067N
Pat10	DRD2	11	p.K340K
Pat10	NXPE2	11	p.R20Q
Pat10	DSCAML1	11	p.G1123R
Pat10	SORL1	11	p.I164I
Pat10	SORL1	11	p.L2102F
Pat10	NCAPD3	11	p.I1205I
Pat10	B3GAT1	11	p.R268Q
Pat10	NCAPD2	12	p.S1217S
Pat10	GPR162	12	p.L13L
Pat10	CD163L1	12	p.G653R
Pat10	TAS2R14	12	p.L120F
Pat10	PLCZ1	12	p.W536X
Pat10	CAPRIN2	12	p.P720S
Pat10	PCED1B	12	p.R404C
Pat10	MCRS1	12	p.I172I
Pat10	MCRS1	12	p.L61L
Pat10	MCRS1	12	p.S11L
Pat10	ESPL1	12	p.F343F
Pat10	MIP	12	p.Q43Q
Pat10	HELB	12	p.P374L
Pat10	PTPRQ	12	p.V1034I
Pat10	PPFIA2	12	p.P1182S
Pat10	PPFIA2	12	p.R763X
Pat10	STAB2	12	p.N1011N
Pat10	WSCD2	12	p.A50A
Pat10	SH2B3	12	p.P8L
Pat10	RASAL1	12	p.L714L
Pat10	CCDC60	12	p.R491X
Pat10	ACADS	12	p.S193L
Pat10	SACS	13	p.I2600I
Pat10	BRCA2	13	p.S1788F
Pat10	NBEA	13	p.P2772S
Pat10	VWA8	13	p.S370F
Pat10	FAM124A	13	p.F115F
Pat10	FAM124A	13	p.R116W
Pat10	CNMD	13	p.L12L
Pat10	PCDH17	13	p.P367S
Pat10	SCEL	13	p.S175S
Pat10	SLITRK1	13	p.Q258Q
Pat10	UGGT2	13	p.H596Y
Pat10	CCDC168	13	p.G1532S
Pat10	OR4K5	14	p.M81I
Pat10	OR4N5	14	p.S297F
Pat10	PSMB11	14	p.P78S
Pat10	CDH24	14	p.A460V
Pat10	FBXO34	14	p.I64I
Pat10	ZBTB1	14	p.P204S
Pat10	PLEKHG3	14	p.P866P
Pat10	RAD51B	14	p.S145F
Pat10	ZNF410	14	p.S97F
Pat10	ISM2	14	p.R503C
Pat10	ALKBH1	14	p.D350D
Pat10	CATSPERB	14	p.E559K
Pat10	AK7	14	p.D417N
Pat10	ZFYVE21	14	p.V90V
Pat10	ZFYVE21	14	p.D91N
Pat10	MGA	15	p.Q2422X
Pat10	FBN1	15	p.Q481X
Pat10	RNF111	15	p.P141S
Pat10	RNF111	15	p.P416S
Pat10	HERC1	15	p.P2804P
Pat10	MYO9A	15	p.Q2325Q
Pat10	MYO9A	15	p.G814D
Pat10	CYP11A1	15	p.R46C
Pat10	CIB2	15	p.R33X
Pat10	SEMA4B	15	p.F718F
Pat10	RGMA	15	p.K232K
Pat10	RGMA	15	p.K232M
Pat10	FAM169B	15	p.G70S
Pat10	RHBDL1	16	p.P179S
Pat10	RHBDL1	16	p.P179L
Pat10	IL32	16	p.G37R
Pat10	IL32	16	p.D49N
Pat10	SEC14L5	16	p.I435I
Pat10	GRIN2A	16	p.E50K
Pat10	SOCS1	16	p.S26F
Pat10	VWA3A	16	p.V266M
Pat10	PALB2	16	p.S804F
Pat10	SBK1	16	p.F109F
Pat10	TAOK2	16	p.P122L
Pat10	SETD1A	16	p.S904F
Pat10	C16orf78	16	p.L106L
Pat10	DPEP2	16	p.H103Y
Pat10	BCO1	16	p.H40Q
Pat10	ADAD2	16	p.V97V
Pat10	GSE1	16	p.P160L
Pat10	SLC22A31	16	p.F154F
Pat10	SLC13A5	17	p.S313S
Pat10	SLC13A5	17	p.L247L
Pat10	CFAP52	17	p.I330I
Pat10	MYH1	17	p.A388T
Pat10	MYH2	17	p.F1455F
Pat10	DNAH9	17	p.S835F
Pat10	MAPK7	17	p.P264fs
Pat10	KCNJ12	17	p.N8N
Pat10	FLOT2	17	p.S62L
Pat10	RPL23	17	p.R15W
Pat10	HAP1	17	p.R473C
Pat10	BRCA1	17	p.E111K
Pat10	FMNL1	17	p.L202L
Pat10	NFE2L1	17	p.D73N
Pat10	ANKRD40	17	p.Y62Y
Pat10	TSPOAP1	17	p.G1648E
Pat10	APOH	17	p.Q283X
Pat10	GPRC5C	17	p.A248V
Pat10	HID1	17	p.G265G
Pat10	TEN1	17	p.P12S
Pat10	QRICH2	17	p.R223C
Pat10	UBE2O	17	p.V147fs
Pat10	JMJD6	17	p.T407P
Pat10	DNAH17	17	p.L1323L
Pat10	CCDC40	17	p.I928I
Pat10	RPTOR	17	p.A540A
Pat10	BAHCC1	17	p.S2371S
Pat10	ZNF750	17	p.M673I
Pat10	GNAL	18	p.F354F
Pat10	TUBB6	18	p.S275S
Pat10	CDH2	18	p.R683R
Pat10	DSG3	18	p.G661D
Pat10	SETBP1	18	p.P49S
Pat10	SETBP1	18	p.T132T
Pat10	SERPINB4	18	p.M246I
Pat10	CCDC102B	18	p.E367K
Pat10	MISP	19	p.R342R
Pat10	DAPK3	19	p.S51S
Pat10	SEMA6B	19	p.W546C
Pat10	VAV1	19	p.L339F
Pat10	OR2Z1	19	p.M136I
Pat10	MUC16	19	p.I10607I
Pat10	MUC16	19	p.S10034F
Pat10	MUC16	19	p.R8426R
Pat10	MUC16	19	p.S8283F
Pat10	MUC16	19	p.G1857E
Pat10	SLC1A6	19	p.E28K
Pat10	AKAP8L	19	p.R386X
Pat10	AKAP8L	19	p.L385L
Pat10	MYO9B	19	p.S1366F
Pat10	FCHO1	19	p.H110Y
Pat10	TM6SF2	19	p.I168I
Pat10	NDUFA13	19	p.W116X
Pat10	ATP4A	19	p.P606P
Pat10	WDR87	19	p.R793C
Pat10	MAP4K1	19	p.V739V
Pat10	CAPN12	19	p.D633Y
Pat10	DYRK1B	19	p.A36A
Pat10	FCGBP	19	p.E1439A
Pat10	CD177	19	p.S436F
Pat10	CRX	19	p.P170S
Pat10	ELSPBP1	19	p.E28K
Pat10	SHANK1	19	p.R599C
Pat10	SHISA7	19	p.P77S
Pat10	ZNF71	19	p.P465L
Pat10	ZNF417	19	p.S388F
Pat10	ZNF544	19	p.G63D
Pat10	ATP6V1C2	2	p.D173N
Pat10	GREB1	2	p.F486F
Pat10	KCNS3	2	p.G383R
Pat10	DRC1	2	p.H556H
Pat10	CRIM1	2	p.Q276X
Pat10	ABCG5	2	p.G541E
Pat10	ABCG5	2	p.S24F
Pat10	LHCGR	2	p.E211K
Pat10	RAB11FIP5	2	p.P348L
Pat10	ALMS1	2	p.F3506F
Pat10	CTNNA2	2	p.G478E
Pat10	CAPG	2	p.V58I
Pat10	TMEM182	2	p.R85Q
Pat10	MYO7B	2	p.Q823X
Pat10	CCDC74A	2	p.K219K
Pat10	CCDC74A	2	p.L300L
Pat10	LRP1B	2	p.E1978K
Pat10	RIF1	2	p.V631A
Pat10	NEB	2	p.D3030H
Pat10	PLA2R1	2	p.S724L
Pat10	SCN9A	2	p.P1722L
Pat10	SCN9A	2	p.V1575V
Pat10	ABCB11	2	p.S25L
Pat10	METTL8	2	p.P62L
Pat10	TTN	2	p.E30486K
Pat10	TTN	2	p.D28265N
Pat10	TTN	2	p.I27910I
Pat10	TTN	2	p.D27097N
Pat10	TTN	2	p.E9929E
Pat10	TTN	2	p.S5838S
Pat10	TTN	2	p.I1899I
Pat10	TTN	2	p.E893K
Pat10	CCDC141	2	p.Q47Q
Pat10	WDR75	2	p.S137S
Pat10	ERBB4	2	p.P1299L
Pat10	ERBB4	2	p.R1174W
Pat10	PTPRN	2	p.L72L
Pat10	SPEG	2	p.P2805S
Pat10	STK11IP	2	p.G288G
Pat10	COL4A4	2	p.K1252K
Pat10	SPHKAP	2	p.E517K
Pat10	CHRND	2	p.I132I
Pat10	SCLY	2	p.S370F
Pat10	SIGLEC1	20	p.L514L
Pat10	MAVS	20	p.P173S
Pat10	ADRA1D	20	p.I270I
Pat10	FERMT1	20	p.S239F
Pat10	PAK5	20	p.V614V
Pat10	CFAP61	20	p.G978G
Pat10	CHD6	20	p.P1924L
Pat10	L3MBTL1	20	p.P480S
Pat10	MMP9	20	p.R681P
Pat10	OCSTAMP	20	p.G558E
Pat10	APCDD1L	20	p.G429X
Pat10	SLCO4A1	20	p.H49Q
Pat10	HELZ2	20	p.V951V
Pat10	TPTE	21	p.S429L
Pat10	LOC388813	21	p.P113L
Pat10	GRIK1	21	p.S93L
Pat10	DOPEY2	21	p.F780F
Pat10	TTC3	21	p.V1368M
Pat10	KCNJ15	21	p.I168I
Pat10	UMODL1	21	p.G33D
Pat10	PCBP3	21	p.T179T
Pat10	GAB4	22	p.F491F
Pat10	TUBA8	22	p.D61N
Pat10	ZNF74	22	p.S95X
Pat10	CABIN1	22	p.S648F
Pat10	UPB1	22	p.P69P
Pat10	SGSM1	22	p.R1080R
Pat10	MYO18B	22	p.T1099T
Pat10	PLA2G3	22	p.K310X
Pat10	RASD2	22	p.R38C
Pat10	APOBEC3D	22	p.T196M
Pat10	SYNGR1	22	p.L106Q
Pat10	CACNA1I	22	p.I283I
Pat10	RANGAP1	22	p.S574F
Pat10	ARHGAP8	22	p.Q244X
Pat10	PKDREJ	22	p.L1233L
Pat10	TUBGCP6	22	p.A1720A
Pat10	MAPK8IP2	22	p.R794K
Pat10	LRRN1	3	p.S644S
Pat10	LRRN1	3	p.L645F
Pat10	CAND2	3	p.I157I
Pat10	FGD5	3	p.A1175T
Pat10	PP2D1	3	p.R301I
Pat10	NGLY1	3	p.R503C
Pat10	ZCWPW2	3	p.L39L
Pat10	GADL1	3	p.D512N
Pat10	ARPP21	3	p.D332N
Pat10	TRANK1	3	p.G980S
Pat10	TRANK1	3	p.E699K
Pat10	SCN11A	3	p.G1244E
Pat10	XIRP1	3	p.G989G
Pat10	MYRIP	3	p.P421L
Pat10	HHATL	3	p.R40R
Pat10	SACM1L	3	p.S46F
Pat10	CCR1	3	p.D9D
Pat10	NBEAL2	3	p.L2136L
Pat10	CDC25A	3	p.E144Q
Pat10	SLC26A6	3	p.F661Y
Pat10	ARIH2OS	3	p.E104K
Pat10	IP6K1	3	p.S61F
Pat10	CDHR4	3	p.D775N
Pat10	MST1R	3	p.R306H
Pat10	DOCK3	3	p.R486C
Pat10	DOCK3	3	p.L561L
Pat10	CHDH	3	p.F225F
Pat10	ARHGEF3	3	p.T52T
Pat10	PXK	3	p.I274I
Pat10	ROBO2	3	p.G88R
Pat10	GBE1	3	p.F538F
Pat10	CRYBG3	3	p.S2244F
Pat10	NXPE3	3	p.A155V
Pat10	TMPRSS7	3	p.R646W
Pat10	CD200R1L	3	p.R154K
Pat10	USF3	3	p.T778T
Pat10	USF3	3	p.R105X
Pat10	USF3	3	p.G104G
Pat10	STXBP5L	3	p.M1004I
Pat10	MYLK	3	p.D1485N
Pat10	HEG1	3	p.S1031L
Pat10	UROC1	3	p.R173Q
Pat10	PPP2R3A	3	p.I117I
Pat10	PAQR9	3	p.T345I
Pat10	SI	3	p.P48L
Pat10	SI	3	p.P48S
Pat10	GHSR	3	p.R254R
Pat10	SPATA16	3	p.K243K
Pat10	HTR3D	3	p.G306E
Pat10	MASP1	3	p.P241P
Pat10	TNK2	3	p.P712P
Pat10	TFRC	3	p.P314S
Pat10	LRPAP1	4	p.R174R
Pat10	JAKMIP1	4	p.D424N
Pat10	JAKMIP1	4	p.R64R
Pat10	ACOX3	4	p.P269S
Pat10	HS3ST1	4	p.F207F
Pat10	BOD1L1	4	p.Q2067X
Pat10	LGI2	4	p.G481R
Pat10	RBM47	4	p.D350N
Pat10	RBM47	4	p.L214L
Pat10	NSUN7	4	p.P443S
Pat10	GRXCR1	4	p.E187K
Pat10	GABRG1	4	p.W220X
Pat10	COMMD8	4	p.P8L
Pat10	NMU	4	p.M84I
Pat10	REST	4	p.T579S
Pat10	UGT2B15	4	p.A384T
Pat10	ALB	4	p.E304K
Pat10	FAM47E	4	p.K31K
Pat10	FRAS1	4	p.L331V
Pat10	GK2	4	p.A501V
Pat10	AFF1	4	p.P659S
Pat10	IBSP	4	p.E163K
Pat10	ADH1B	4	p.E257K
Pat10	TBCK	4	p.R347X
Pat10	ANK2	4	p.S3202S
Pat10	NDST4	4	p.R473X
Pat10	ADAD1	4	p.E85K
Pat10	FAT4	4	p.E2734K
Pat10	TTC29	4	p.E26K
Pat10	FBXW7	4	p.H500Y
Pat10	FBXW7	4	p.K374K
Pat10	DDX60L	4	p.R735W
Pat10	PALLD	4	p.D353N
Pat10	GPM6A	4	p.M57I
Pat10	ENPP6	4	p.R35C
Pat10	SLC6A19	5	p.E456K
Pat10	TAS2R1	5	p.L292L
Pat10	DNAH5	5	p.I3872I
Pat10	DROSHA	5	p.R893K
Pat10	PDZD2	5	p.G487R
Pat10	RAI14	5	p.S585F
Pat10	PRLR	5	p.T348T
Pat10	PRLR	5	p.P303L
Pat10	LIFR	5	p.N303Y
Pat10	PRKAA1	5	p.K250K
Pat10	ITGA1	5	p.R1110R
Pat10	PDE8B	5	p.A52V
Pat10	PDE8B	5	p.A52A
Pat10	PAPD4	5	p.V103A
Pat10	CMYA5	5	p.E3448K
Pat10	HAPLN1	5	p.L299F
Pat10	MCTP1	5	p.I417I
Pat10	SLCO6A1	5	p.D132N
Pat10	MAN2A1	5	p.L3L
Pat10	SLC27A6	5	p.E539K
Pat10	IL4	5	p.A76A
Pat10	REEP2	5	p.I183I
Pat10	PCDHA4	5	p.S432L
Pat10	PCDHA7	5	p.R89R
Pat10	PCDHB6	5	p.I225I
Pat10	PCDHB16	5	p.A415V
Pat10	HMGXB3	5	p.P942S
Pat10	PDGFRB	5	p.E184E
Pat10	ATP10B	5	p.R303Q
Pat10	GABRP	5	p.L424F
Pat10	SMIM23	5	p.L41L
Pat10	HK3	5	p.V439V
Pat10	ZNF354A	5	p.H544Y
Pat10	GFPT2	5	p.E139K
Pat10	DSP	6	p.E1408K
Pat10	FAM8A1	6	p.E89K
Pat10	NUP153	6	p.P329S
Pat10	NOTCH4	6	p.G1632S
Pat10	COL11A2	6	p.L459L
Pat10	UBR2	6	p.Q282K
Pat10	UBR2	6	p.F1105F
Pat10	IL17F	6	p.G21R
Pat10	SNAP91	6	p.A491V
Pat10	EPHA7	6	p.R69Q
Pat10	HACE1	6	p.P331S
Pat10	PRDM1	6	p.R132R
Pat10	NR2E1	6	p.S419F
Pat10	PTPRK	6	p.N931N
Pat10	LAMA2	6	p.F1153F
Pat10	EPB41L2	6	p.D40N
Pat10	PDE7B	6	p.P171S
Pat10	SHPRH	6	p.L1532L
Pat10	SYNE1	6	p.R243Q
Pat10	OPRM1	6	p.R369C
Pat10	ZDHHC14	6	p.L418L
Pat10	SYNJ2	6	p.F473F
Pat10	FNDC1	6	p.R632C
Pat10	QKI	6	p.E48K
Pat10	FAM20C	7	p.T472T
Pat10	CHST12	7	p.F259F
Pat10	SCIN	7	p.G555E
Pat10	DNAH11	7	p.R2891W
Pat10	STK31	7	p.E14K
Pat10	TBX20	7	p.F282Y
Pat10	TNS3	7	p.F162F
Pat10	PCLO	7	p.G320E
Pat10	SEMA3A	7	p.H626Y
Pat10	ZNF804B	7	p.T1001T
Pat10	SAMD9L	7	p.E1245K
Pat10	PEG10	7	p.S295F
Pat10	EPHB4	7	p.T296I
Pat10	MUC3A	7	p.S2394L
Pat10	MUC17	7	p.P806L
Pat10	LMOD2	7	p.S54N
Pat10	FAM71F1	7	p.G240E
Pat10	CALU	7	p.R253C
Pat10	KCP	7	p.S152S
Pat10	CPA5	7	p.G351E
Pat10	FAM180A	7	p.L152L
Pat10	OR9A4	7	p.Q165X
Pat10	MGAM2	7	p.Q1290Q
Pat10	TRPV6	7	p.E322K
Pat10	CLCN1	7	p.V292F
Pat10	CNTNAP2	7	p.E633E
Pat10	AOC1	7	p.S140S
Pat10	DPP6	7	p.E121X
Pat10	DPP6	7	p.T419T
Pat10	CSMD1	8	p.V2702M
Pat10	RP1L1	8	p.D1999N
Pat10	SLC7A2	8	p.D78N
Pat10	PCM1	8	p.P1267S
Pat10	DOK2	8	p.A97T
Pat10	PTK2B	8	p.F227F
Pat10	DDHD2	8	p.S245F
Pat10	PLEKHA2	8	p.P361L
Pat10	PLEKHA2	8	p.P361P
Pat10	ANK1	8	p.D1699N
Pat10	ANK1	8	p.E272K
Pat10	KAT6A	8	p.S1379F
Pat10	RP1	8	p.P32L
Pat10	ZFHX4	8	p.H196Y
Pat10	NUDCD1	8	p.D372N
Pat10	PKHD1L1	8	p.I3128V
Pat10	CSMD3	8	p.R3478K
Pat10	COL22A1	8	p.P1578S
Pat10	COL22A1	8	p.D875N
Pat10	EPPK1	8	p.S1566S
Pat10	EPPK1	8	p.V1509V
Pat10	WDR97	8	p.L879L
Pat10	ARHGAP39	8	p.L312L
Pat10	DMRT3	9	p.Q402X
Pat10	GLIS3	9	p.P124L
Pat10	BNC2	9	p.K947N
Pat10	SH3GL2	9	p.D169E
Pat10	CDKN2A	9	p.H66fs
Pat10	TLN1	9	p.I2501I
Pat10	CCIN	9	p.W355X
Pat10	ANKRD18A	9	p.K659K
Pat10	TJP2	9	p.G311G
Pat10	SPATA31D1	9	p.S385F
Pat10	AGTPBP1	9	p.P503S
Pat10	HEMGN	9	p.G435S
Pat10	ZNF618	9	p.L789L
Pat10	OR1N1	9	p.H242Y
Pat10	PPP6C	9	p.D174H
Pat10	STKLD1	9	p.S219F
Pat10	SARDH	9	p.F594F
Pat10	LCN1	9	p.G33E
Pat10	CAMSAP1	9	p.L529L
Pat10	SNAPC4	9	p.N1139K
Pat10	GRIN1	9	p.S191N
Pat10	MXRA5	X	p.G2759E
Pat10	TLR8	X	p.P125P
Pat10	MAGEB17	X	p.F237F
Pat10	CDKL5	X	p.D281N
Pat10	MAGEB2	X	p.R146R
Pat10	FAM47C	X	p.F30F
Pat10	ELK1	X	p.P373L
Pat10	RIBC1	X	p.A65A
Pat10	EDA2R	X	p.G75S
Pat10	OPHN1	X	p.V553M
Pat10	FAM155B	X	p.K32K
Pat10	PHKA1	X	p.H850Y
Pat10	NAP1L2	X	p.G239R
Pat10	FAM46D	X	p.H245Y
Pat10	POF1B	X	p.M59I
Pat10	TSPAN6	X	p.P86S
Pat10	SERPINA7	X	p.S81S
Pat10	SERPINA7	X	p.S81F
Pat10	GUCY2F	X	p.G1062G
Pat10	RTL9	X	p.G279E
Pat10	TRPC5	X	p.E242K
Pat10	RBMXL3	X	p.E862K
Pat10	GRIA3	X	p.R334K
Pat10	SMARCA1	X	p.E896K
Pat10	SMARCA1	X	p.F780F
Pat10	MOSPD1	X	p.F20F
Pat10	SAGE1	X	p.G236S
Pat10	SAGE1	X	p.G236D
Pat10	ADGRG4	X	p.S2701L
Pat10	BRS3	X	p.R192X
Pat10	MAGEC1	X	p.L921F
Pat10	CXorf40B	X	p.R9Q
Pat10	MAGEA1	X	p.S33S
Pat12	TP73	1	p.L560L
Pat12	PHF13	1	p.I200I
Pat12	DISP3	1	p.S900S
Pat12	DISP3	1	p.R901C
Pat12	FAM131C	1	p.P130S
Pat12	PADI2	1	p.K452K
Pat12	SPOCD1	1	p.G1031E
Pat12	SPOCD1	1	p.G1031R
Pat12	MTF1	1	p.Q102X
Pat12	MACF1	1	p.S5264F
Pat12	MFSD2A	1	p.F171F
Pat12	CCDC30	1	p.R627C
Pat12	SZT2	1	p.P2682S
Pat12	FOXE3	1	p.L286F
Pat12	DMRTA2	1	p.S471S
Pat12	SLC1A7	1	p.A127T
Pat12	C1orf87	1	p.R500Q
Pat12	COL24A1	1	p.G789R
Pat12	CDC7	1	p.F213L
Pat12	ABCA4	1	p.L875L
Pat12	DPYD	1	p.R402S
Pat12	PLPPR4	1	p.G40V
Pat12	S1PR1	1	p.S192F
Pat12	AMY1C	1	p.F330F
Pat12	ADORA3	1	p.R79R
Pat12	DENND2C	1	p.I735I
Pat12	DENND2C	1	p.R480Q
Pat12	NOTCH2	1	p.P2387S
Pat12	SV2A	1	p.R624R
Pat12	RFX5	1	p.P579L
Pat12	POGZ	1	p.R499X
Pat12	TCHHL1	1	p.R379K
Pat12	FLG	1	p.V3179G
Pat12	LCE3D	1	p.S82F
Pat12	C1orf68	1	p.P233L
Pat12	SYT11	1	p.T140T
Pat12	CCT3	1	p.I118I
Pat12	MEF2D	1	p.S350L
Pat12	CRABP2	1	p.F16F
Pat12	INSRR	1	p.P14L
Pat12	SPTA1	1	p.E1367K
Pat12	OR6K6	1	p.I246I
Pat12	CADM3	1	p.T177T
Pat12	ATP1A4	1	p.I165I
Pat12	TOMM40L	1	p.R15C
Pat12	NOS1AP	1	p.L93F
Pat12	POU2F1	1	p.S366L
Pat12	FMO3	1	p.L494L
Pat12	FMO2	1	p.G162D
Pat12	MYOC	1	p.D289N
Pat12	DNM3	1	p.D151N
Pat12	SLC9C2	1	p.E794K
Pat12	TNR	1	p.E316D
Pat12	PAPPA2	1	p.W704X
Pat12	PAPPA2	1	p.D705N
Pat12	AXDND1	1	p.S502S
Pat12	CACNA1E	1	p.L712L
Pat12	CFHR4	1	p.G120E
Pat12	ASPM	1	p.S1850F
Pat12	KIF21B	1	p.R1220R
Pat12	CACNA1S	1	p.L204L
Pat12	IGFN1	1	p.G776E
Pat12	LAD1	1	p.A127A
Pat12	SOX13	1	p.T307I
Pat12	WNT9A	1	p.L183L
Pat12	OBSCN	1	p.E5603K
Pat12	HIST3H3	1	p.E74K
Pat12	SIPA1L2	1	p.S1366F
Pat12	FMN2	1	p.I159I
Pat12	FMN2	1	p.E1631K
Pat12	OR2B11	1	p.K94K
Pat12	OR2B11	1	p.K94R
Pat12	OR2C3	1	p.G96E
Pat12	OR2T1	1	p.S221F
Pat12	FRMD4A	10	p.S590L
Pat12	PCDH15	10	p.E535K
Pat12	SLC16A9	10	p.F382F
Pat12	ANK3	10	p.L3274L
Pat12	DNTT	10	p.D325N
Pat12	SFRP5	10	p.M247I
Pat12	PNLIPRP3	10	p.G245E
Pat12	PDZD8	10	p.P600S
Pat12	BAG3	10	p.S284I
Pat12	DOCK1	10	p.L1194L
Pat12	PTPRE	10	p.P203S
Pat12	PTPRE	10	p.M369I
Pat12	MUC5B	11	p.G2625G
Pat12	OSBPL5	11	p.I376I
Pat12	OR51T1	11	p.G351R
Pat12	OR51B2	11	p.S112S
Pat12	UBQLN3	11	p.S386L
Pat12	OR56A1	11	p.L256F
Pat12	TUB	11	p.L44L
Pat12	ABCC8	11	p.E911K
Pat12	NELL1	11	p.L668L
Pat12	ANO5	11	p.Q564X
Pat12	CHRM4	11	p.D106N
Pat12	ZNF408	11	p.S474F
Pat12	OR4B1	11	p.P56S
Pat12	FOLH1	11	p.G283E
Pat12	OR4D9	11	p.S148P
Pat12	SLC22A24	11	p.F192F
Pat12	BATF2	11	p.P256S
Pat12	HTR3A	11	p.P328L
Pat12	APOA5	11	p.P131P
Pat12	OR8G1	11	p.L144L
Pat12	OR8B2	11	p.R292R
Pat12	PATE1	11	p.V111V
Pat12	C11orf44	11	p.M81T
Pat12	CACNA1C	12	p.F395F
Pat12	GUCY2C	12	p.R766Q
Pat12	RERG	12	p.R25Q
Pat12	DDX11	12	p.S407R
Pat12	ADAMTS20	12	p.G591R
Pat12	SLC4A8	12	p.G389E
Pat12	OR6C75	12	p.E68K
Pat12	OTOGL	12	p.R1360K
Pat12	VSIG10	12	p.I106I
Pat12	CCDC60	12	p.R520Q
Pat12	TMEM132B	12	p.E547E
Pat12	GOLGA3	12	p.A1235A
Pat12	ZNF605	12	p.R354S
Pat12	FRY	13	p.S69C
Pat12	SPG20	13	p.K120T
Pat12	AKAP11	13	p.L1650L
Pat12	SLC25A30	13	p.A24T
Pat12	GPC6	13	p.E184K
Pat12	OR4Q3	14	p.M1I
Pat12	OR4K5	14	p.Q73X
Pat12	CARMIL3	14	p.L56L
Pat12	C14orf28	14	p.S81A
Pat12	PRPF39	14	p.D288D
Pat12	KCNH5	14	p.R874C
Pat12	SPTB	14	p.E259K
Pat12	PLEKHH1	14	p.G343G
Pat12	YLPM1	14	p.P1789S
Pat12	FLVCR2	14	p.E435K
Pat12	FBLN5	14	p.G386G
Pat12	DLK1	14	p.E301K
Pat12	KLC1	14	p.P536S
Pat12	NPAP1	15	p.S599F
Pat12	GABRA5	15	p.S275L
Pat12	TJP1	15	p.G59G
Pat12	KLF13	15	p.E224K
Pat12	RYR3	15	p.I3556I
Pat12	C15orf53	15	p.G46E
Pat12	BAHD1	15	p.P592L
Pat12	SPTBN5	15	p.L868L
Pat12	STARD9	15	p.P3614S
Pat12	TERB2	15	p.S178L
Pat12	SHC4	15	p.H365Y
Pat12	DMXL2	15	p.A1090A
Pat12	WDR72	15	p.M1I
Pat12	UNC13C	15	p.E1198K
Pat12	UNC13C	15	p.S1724F
Pat12	DAPK2	15	p.K55K
Pat12	ZNF609	15	p.R347Q
Pat12	MYO9A	15	p.N4I
Pat12	ULK3	15	p.P255P
Pat12	SCAPER	15	p.P93S
Pat12	CHRNA5	15	p.W103X
Pat12	ARNT2	15	p.P529S
Pat12	AP3B2	15	p.E703E
Pat12	NTRK3	15	p.E561E
Pat12	RHCG	15	p.A88A
Pat12	WDR93	15	p.F3F
Pat12	PCSK6	15	p.P217L
Pat12	ADCY9	16	p.I341I
Pat12	GRIN2A	16	p.H128Y
Pat12	DNAH3	16	p.L615F
Pat12	APOBR	16	p.L587L
Pat12	SEZ6L2	16	p.P194S
Pat12	CBLN1	16	p.V138M
Pat12	ZNF423	16	p.T72R
Pat12	MMP2	16	p.G410R
Pat12	TERF2	16	p.E379K
Pat12	VAT1L	16	p.R88Q
Pat12	TP53	17	p.R81X
Pat12	MYH2	17	p.R1378K
Pat12	LHX1	17	p.F296F
Pat12	KRT27	17	p.D429E
Pat12	CD300LG	17	p.E110K
Pat12	CRHR1	17	p.R66W
Pat12	WFIKKN2	17	p.P449L
Pat12	TSPOAP1	17	p.M1I
Pat12	ERN1	17	p.R420Q
Pat12	AXIN2	17	p.S464S
Pat12	ABCA10	17	p.F785I
Pat12	DNAH17	17	p.S793F
Pat12	DNAH17	17	p.L12L
Pat12	RPTOR	17	p.P772L
Pat12	RPTOR	17	p.P772P
Pat12	CETN1	18	p.E67K
Pat12	AKAIN1	18	p.S45F
Pat12	RIOK3	18	p.I325I
Pat12	SYT4	18	p.S91L
Pat12	NETO1	18	p.I495I
Pat12	MBD3	19	p.F186F
Pat12	FCER2	19	p.L227L
[truncated: 14,071 more rows]
