# Supplementary material for: Molecular patterns of resistance to immune checkpoint blockade in melanoma
Source: Nat Commun. 2024 Apr 9;15:3075. doi: 10.1038/s41467-024-47425-y (PMC11004175; doi:10.1038/s41467-024-47425-y)
Supplement: Supplementary file 6 — Source Data [file 41467_2024_47425_MOESM6_ESM.xlsx]

## Sheet: Figure 1A
	Group	Type	TMB
	CTLA4res	unknown	22
	CTLA4res	unknown	45
	CTLA4res	mucosa	47
	CTLA4res	skin	74
	CTLA4res	skin	85
	CTLA4res	skin	101
	CTLA4res	mucosa	119
	CTLA4res	skin	152
	CTLA4res	skin	171
	CTLA4res	mucosa	193
	CTLA4res	skin	227
	CTLA4res	skin	229
	CTLA4res	skin	278
	CTLA4res	skin	377
	CTLA4res	skin	385
	CTLA4res	skin	395
	CTLA4res	skin	405
	CTLA4res	skin	504
	CTLA4res	skin	543
	CTLA4res	skin	1139
	PD1res	skin	36
	PD1res	unknown	41
	PD1res	skin	75
	PD1res	skin	94
	PD1res	skin	143
	PD1res	skin	211
	PD1res	skin	232
	PD1res	unknown	242
	PD1res	skin	362
	PD1res	unknown	382
	PD1res	skin	452
	PD1res	skin	494
	PD1res	skin	510
	PD1res	skin	721
	PD1res	skin	1019
	PD1res	unknown	1321
	PD1res	skin	1623
	TCGA_DistMet	skin	8
	TCGA_DistMet	not avail.	15
	TCGA_DistMet	not avail.	26
	TCGA_DistMet	skin	30
	TCGA_DistMet	not avail.	40
	TCGA_DistMet	not avail.	46
	TCGA_DistMet	skin	52
	TCGA_DistMet	skin	63
	TCGA_DistMet	not avail.	76
	TCGA_DistMet	skin	80
	TCGA_DistMet	skin	90
	TCGA_DistMet	skin	95
	TCGA_DistMet	skin	109
	TCGA_DistMet	not avail.	116
	TCGA_DistMet	skin	140
	TCGA_DistMet	skin	156
	TCGA_DistMet	skin	168
	TCGA_DistMet	skin	178
	TCGA_DistMet	not avail.	181
	TCGA_DistMet	skin	188
	TCGA_DistMet	not avail.	197
	TCGA_DistMet	skin	216
	TCGA_DistMet	skin	221
	TCGA_DistMet	skin	278
	TCGA_DistMet	skin	289
	TCGA_DistMet	skin	294
	TCGA_DistMet	skin	302
	TCGA_DistMet	not avail.	316
	TCGA_DistMet	skin	332
	TCGA_DistMet	skin	338
	TCGA_DistMet	skin	420
	TCGA_DistMet	skin	442
	TCGA_DistMet	not avail.	468
	TCGA_DistMet	skin	478
	TCGA_DistMet	skin	498
	TCGA_DistMet	skin	501
	TCGA_DistMet	skin	537
	TCGA_DistMet	skin	574
	TCGA_DistMet	skin	588
	TCGA_DistMet	skin	589
	TCGA_DistMet	skin	607
	TCGA_DistMet	skin	608
	TCGA_DistMet	skin	635
	TCGA_DistMet	skin	656
	TCGA_DistMet	not avail.	670
	TCGA_DistMet	skin	706
	TCGA_DistMet	skin	726
	TCGA_DistMet	skin	757
	TCGA_DistMet	skin	774
	TCGA_DistMet	skin	799
	TCGA_DistMet	skin	863
	TCGA_DistMet	skin	905
	TCGA_DistMet	skin	935
	TCGA_DistMet	skin	986
	TCGA_DistMet	skin	1073
	TCGA_DistMet	skin	1113
	TCGA_DistMet	skin	1270
	TCGA_DistMet	skin	1282
	TCGA_DistMet	not avail.	1287
	TCGA_DistMet	skin	1391
	TCGA_DistMet	skin	1416
	TCGA_DistMet	skin	1486
	TCGA_DistMet	skin	1491
	TCGA_DistMet	skin	1690
	TCGA_DistMet	skin	1900
	TCGA_DistMet	not avail.	1993
	TCGA_DistMet	not avail.	2661
	TCGA_DistMet	skin	2955

## Sheet: Figure 1B
		treatment	resistance	type.of.primary	prior.CTLA4i	previous.BRAFi	gender	TMB	Signature.1	Signature.2	Signature.3	Signature.4	Signature.5	Signature.6	Signature.7	Signature.8	Signature.9	Signature.10	Signature.11	Signature.12	Signature.13	Signature.14	Signature.15	Signature.16	Signature.17	Signature.18	Signature.19	Signature.20	Signature.21	Signature.22	Signature.23	Signature.24	Signature.25	Signature.26	Signature.27	Signature.28	Signature.29	Signature.30	unknown	BRAF_600	BRAF	NRAS_61	NRAS	HRAS	KRAS	NF1	TP53	CDKN2A	PTEN
		anti-CTLA4 resistant	primary	skin	yes	no_	F	608	0.0894543	0	0	0	0	0	0.673209	0	0	0	0	0	0	0	0	0	0	0	0	0	0	0	0.130527	0	0	0	0	0	0	0	0.106809	Missense_Mutation	NA	NA	NA	NA	NA	Missense_Mutation	NA	NA	NA
		anti-CTLA4 resistant	primary	skin	yes	no_During, day 7	M	452	0.106369	0	0	0	0	0	0.85338	0	0	0	0	0	0	0	0	0	0	0	0	0	0	0	0	0	0	0	0	0	0	0	0.0402516	Missense_Mutation	NA	NA	NA	NA	NA	NA	NA	NA	Splice_Site
		anti-CTLA4 resistant	primary	skin	yes	no_	M	250	0.199444	0	0	0	0	0	0.724435	0	0	0	0	0	0	0	0	0	0	0	0	0	0	0	0	0	0	0	0	0	0	0	0.0761205	Missense_Mutation	Missense_Mutation	NA	NA	NA	NA	NA	NA	NA	NA
		anti-CTLA4 resistant	primary	skin	yes	no_	M	457	0	0	0	0.0941941	0	0.0887591	0.706705	0	0	0	0	0	0	0	0	0	0	0	0	0	0	0	0	0	0	0	0	0	0	0	0.110342	Missense_Mutation	NA	NA	NA	NA	NA	NA	NA	NA	NA
		anti-CTLA4 resistant	primary	skin	yes	yes_Before	M	428	0.154696	0.0845319	0	0	0	0	0.760772	0	0	0	0	0	0	0	0	0	0	0	0	0	0	0	0	0	0	0	0	0	0	0	0	Missense_Mutation	NA	NA	NA	NA	NA	NA	Nonsense_Mutation	NA	NA
		anti-CTLA4 resistant	primary	skin	yes	no_	M	261	0.0733114	0	0	0	0	0	0.742455	0	0	0	0.114655	0	0	0	0	0	0	0	0	0	0	0	0.0695781	0	0	0	0	0	0	0	0	Missense_Mutation	Missense_Mutation	NA	NA	NA	NA	NA	Missense_Mutation	NA	NA
		anti-CTLA4 resistant	primary	skin	yes	no_	M	1280	0	0	0	0	0.0737677	0	0.756969	0	0	0	0.068409	0	0	0	0	0	0	0	0	0	0	0	0	0	0	0	0	0	0	0	0.100854	In_Frame_Del	NA	NA	NA	NA	NA	NA	NA	Splice_Site	NA
		anti-CTLA4 resistant	NA	skin	yes	no_	F	101	0.268452	0	0	0	0	0	0.487628	0	0	0	0	0	0	0	0	0	0	0	0	0.0956867	0	0	0	0	0	0	0	0	0	0	0.148233	Missense_Mutation	NA	NA	NA	NA	NA	NA	NA	NA	NA
		anti-CTLA4 resistant	primary	skin	yes	no_	F	168	0.0707935	0	0	0	0	0.107354	0.73526	0	0	0	0	0	0	0	0	0	0	0	0	0	0	0	0	0	0	0	0	0	0	0	0.0865916	Missense_Mutation	NA	NA	NA	NA	NA	NA	NA	NA	NA
		anti-CTLA4 resistant	primary	skin	yes	yes_Before	F	84	0	0	0	0	0	0	0.861031	0	0	0.0666894	0	0	0	0	0	0	0	0	0	0	0	0	0	0	0	0	0	0	0	0	0.0722799	Missense_Mutation	NA	NA	NA	NA	NA	NA	NA	NA	NA
		anti-CTLA4 resistant	primary	skin	yes	no_	F	112	0	0	0.172914	0	0	0	0.650947	0	0	0	0	0	0	0	0.0964284	0	0	0.0797107	0	0	0	0	0	0	0	0	0	0	0	0	0	Missense_Mutation	NA	NA	NA	NA	NA	NA	NA	NA	Missense_Mutation
		anti-CTLA4 resistant	primary	skin	yes	no_	M	187	0.123282	0	0	0	0	0	0.542933	0	0	0	0	0	0	0	0	0	0	0	0	0	0	0	0	0	0	0	0	0	0.168206	0	0.16558	Missense_Mutation	NA	NA	NA	NA	NA	NA	NA	NA	NA
		anti-CTLA4 resistant	primary	skin	yes	no_	F	437	0.125896	0	0	0	0	0	0.778873	0	0	0	0	0	0	0	0	0	0	0	0	0	0	0	0	0	0	0	0	0	0	0	0.0952306	Missense_Mutation	NA	NA	NA	NA	NA	NA	NA	NA	NA
		anti-CTLA4 resistant	acquired	skin	yes	no_	M	320	0	0	0.288272	0	0	0	0.283515	0	0	0	0	0	0	0	0.1033	0	0	0	0	0	0	0	0	0	0	0	0	0.173672	0	0	0.151241	NA	NA	Missense_Mutation	NA	NA	NA	NA	Frame_Shift_Del	NA	NA
		anti-CTLA4 resistant	acquired	skin	yes	no_	F	570	0.136048	0	0	0	0	0	0.773784	0	0	0	0	0	0	0	0	0	0	0	0	0	0	0	0.0604707	0	0	0	0	0	0	0	0.0296976	NA	NA	Missense_Mutation	NA	NA	NA	NA	NA	Frame_Shift_Del	NA
		anti-CTLA4 resistant	primary	unknown	yes	no_	F	51	0.132852	0	0	0.0947013	0	0	0	0	0	0	0	0	0	0	0	0	0	0	0	0	0.261703	0	0	0	0	0	0	0	0	0.322519	0.188225	NA	NA	NA	NA	NA	NA	NA	NA	NA	NA
		anti-CTLA4 resistant	primary	unknown	yes	no_	F	24	0.52605	0	0	0	0	0	0	0	0	0	0	0	0	0	0.230516	0	0	0	0	0	0	0	0	0	0	0	0	0	0	0.208714	0.0347194	NA	NA	NA	NA	NA	NA	NA	Splice_Site	NA	NA
		anti-PD1 resistant	primary (ipi acq.)	skin	yes	yes_Before	M	563	0.166925	0	0	0	0	0	0.655795	0	0	0	0	0	0	0	0	0	0	0	0	0	0	0	0.117924	0	0	0	0	0	0	0	0.0593571	Missense_Mutation	NA	NA	NA	NA	NA	NA	NA	NA	NA
		anti-PD1 resistant	primary	skin	yes	yes_Before	M	402	0	0	0	0	0	0	0.793535	0	0	0	0	0	0	0	0	0	0	0	0	0	0	0	0	0	0	0	0	0	0	0	0.206465	Missense_Mutation	NA	NA	NA	NA	NA	NA	NA	NA	NA
		anti-PD1 resistant	primary	skin	yes	yes_Before	M	604	0.0750504	0	0	0	0.148125	0	0.721529	0	0	0	0	0	0	0	0	0	0	0	0	0	0	0	0	0	0	0	0	0	0	0	0.0552952	Missense_Mutation	NA	NA	NA	NA	NA	NA	NA	NA	NA
		anti-PD1 resistant	primary	skin	yes	no_During, day 7	M	85	0	0	0	0	0	0	0.359365	0	0	0.185558	0	0	0	0	0	0	0	0	0	0	0	0	0.124378	0	0.205221	0	0	0	0	0	0.125478	Missense_Mutation	NA	NA	NA	NA	NA	NA	NA	NA	NA
		anti-PD1 resistant	primary	skin	yes	no_During, day 7	F	163	0.254193	0	0	0	0	0	0.532532	0	0	0	0	0	0	0	0	0	0	0	0	0	0	0	0.0812227	0	0	0	0	0	0	0	0.132052	Missense_Mutation	NA	NA	NA	NA	NA	NA	NA	Frame_Shift_Ins	NA
		anti-PD1 resistant	primary	skin	yes	no_During, day 7	M	507	0.118935	0	0	0	0	0	0.816304	0	0	0	0	0	0	0	0	0	0	0	0	0	0	0	0	0	0	0	0	0	0	0	0.0647614	Missense_Mutation	NA	NA	NA	NA	NA	NA	NA	NA	NA
		anti-PD1 resistant	primary	skin	yes	no_During, day 7	M	275	0.15477	0.106182	0	0.0727076	0	0	0.507998	0	0	0	0.0990046	0	0	0	0	0	0	0	0	0	0	0	0	0	0	0	0	0	0	0	0.0593383	Missense_Mutation	NA	NA	NA	NA	NA	NA	NA	NA	NA
		anti-PD1 resistant	primary	unknown	yes	no_During, day 7	F	259	0.186789	0	0	0	0	0	0.716591	0	0	0	0	0	0	0	0	0	0	0	0	0	0	0	0	0	0	0	0	0	0	0	0.09662	Missense_Mutation	NA	NA	NA	NA	NA	NA	NA	Nonsense_Mutation	NA
		anti-PD1 resistant	acquired	unknown	yes	no_During, day 7	M	1472	0.0843944	0	0	0	0	0	0.900368	0	0	0	0	0	0	0	0	0	0	0	0	0	0	0	0	0	0	0	0	0	0	0	0.0152375	Missense_Mutation	NA	NA	NA	NA	NA	NA	Nonsense_Mutation	NA	NA
		anti-PD1 resistant	acquired	skin	yes	no_During, day 7	F	247	0.15065	0	0	0	0	0	0.666003	0	0	0	0.10599	0	0	0	0	0	0	0	0	0	0	0	0	0	0	0	0	0	0	0	0.0773573	Missense_Mutation	NA	NA	NA	NA	NA	NA	NA	NA	Missense_Mutation
		anti-PD1 resistant	primary	skin	no	no_During, day 7	M	104	0.38491	0	0	0	0	0	0.310758	0	0	0	0	0	0	0	0	0	0	0	0.0615052	0	0	0	0	0.0925221	0	0	0	0	0	0.0775389	0.0727653	Missense_Mutation	NA	NA	NA	NA	NA	NA	NA	NA	NA
		anti-PD1 resistant	primary	unknown	yes	no_	M	434	0.170488	0	0	0	0	0	0.649725	0	0	0	0	0	0	0	0	0	0	0	0	0	0	0	0.123213	0	0	0	0	0	0	0	0.0565747	NA	NA	Missense_Mutation	NA	NA	NA	NA	NA	NA	NA
		anti-PD1 resistant	primary	skin	yes	no_	F	1147	0	0	0	0	0.0675185	0	0.755995	0	0	0	0	0	0	0	0	0	0	0	0	0	0	0	0	0	0	0	0	0	0	0	0.176486	NA	NA	Missense_Mutation	NA	NA	NA	NA	NA	NA	NA
		anti-PD1 resistant	primary	skin	yes	no_	M	821	0	0	0	0	0	0.0639762	0.837108	0	0	0	0	0	0	0	0	0	0	0	0	0	0	0	0	0	0	0	0	0	0	0	0.0989162	NA	NA	Missense_Mutation	NA	NA	NA	NA	NA	NA	NA
		anti-PD1 resistant	acquired	skin	yes	no_	F	39	0.348839	0	0.200531	0	0.0602407	0	0.153632	0	0	0	0	0	0	0	0.0644315	0	0	0.0768118	0	0	0	0	0	0	0	0	0.0605084	0	0	0	0.0350051	NA	NA	Missense_Mutation	NA	NA	NA	NA	NA	NA	NA
		anti-PD1 resistant	primary	skin	no	no_	F	1815	0	0	0	0	0	0	0.823353	0	0	0	0	0	0	0	0	0	0	0	0	0	0	0	0	0	0.0603658	0	0	0	0	0	0.116281	NA	NA	Missense_Mutation	NA	NA	NA	NA	NA	NA	NA
		anti-PD1 resistant	primary (ipi acq.)	unknown	yes	no_	F	54	0.383016	0	0	0.237642	0	0	0.217714	0	0	0	0	0	0	0	0	0	0	0	0.161629	0	0	0	0	0	0	0	0	0	0	0	0	NA	NA	NA	NA	NA	NA	NA	NA	NA	NA
		anti-CTLA4 resistant	primary	mucosa	yes	no_	F	53	0.747832	0.0864757	0	0	0	0	0	0	0	0	0	0	0	0	0.061619	0	0	0	0	0	0	0	0	0.104073	0	0	0	0	0	0	0	NA	NA	NA	NA	NA	NA	Nonsense_Mutation	Missense_Mutation	NA	NA
		anti-CTLA4 resistant	primary	mucosa	yes	no_	M	221	0.109636	0	0.110528	0.237132	0	0	0.247574	0	0	0	0	0	0	0	0	0	0	0	0	0	0	0	0	0	0	0	0	0	0	0.196649	0.0984806	NA	NA	NA	NA	NA	NA	NA	NA	NA	NA
		anti-CTLA4 resistant	primary	mucosa	yes	no_	F	132	0.0948272	0	0.073933	0	0	0	0.354141	0	0	0.0616154	0	0	0	0	0	0	0	0	0.231538	0	0	0	0.0776658	0	0	0	0	0	0	0	0.10628	NA	NA	NA	NA	NA	NA	NA	NA	NA	NA
[truncated: 70 more columns]

## Sheet: Figure 2A
	P-values		CTLA4res.vs.PD1res	PD1res.vsPD1resstar
		Immune.Response	0.02	0.003
		Stroma	0.03	0.06
		Cell.Cycle	0.006	2e-07
		MITF	0.1	0.7
		Interferon	0.9	0.8
		T cells	0.03	0.02
		CD8 T cells	0.07	0.009
		Cytotoxic lymphocytes	0.1	0.01
		B lineage	0.2	0.4
		NK cells	0.02	0.003
		Monocytic lineage	0.02	0.001
		Myeloid dendritic cells	0.02	0.009
		Neutrophils	0.6	0.4
		Endothelial cells	0.02	0.02
		Fibroblasts	0.04	0.09
		MCP Immune Cells	0.03	0.007
		T.accum	0.04	0.1
		T.exhaust	0.02	0.005
		T.regulatory	0.1	0.04
		Ipi.resist	0.05	0.003
		T.exhaust.fixed	0.006	0.006
		Exhaustion constant	0.05	0.03

## Sheet: Figure 2C
		Group	CD3 fraction
		CTLA4res	0.430812
		CTLA4res	0.018607
		CTLA4res	0.0252823
		CTLA4res	0.14119
		CTLA4res	0.0102965
		CTLA4res	0.0213459
		CTLA4res	0.19922
		CTLA4res	0.012295
		CTLA4res	0.00507367
		CTLA4res	0.0624701
		PD1res	0.00650241
		PD1res	0.01692
		PD1res	0.000673557
		PD1res	0.328037
		PD1res	0.000442568
		PD1res	0.00292038
		PD1res	0.0112425
		PD1res	0.0763711
		PD1res*	0.42199
		PD1res*	0.0596596
		PD1res*	0.00990921
		PD1res*	0.0311359
		PD1res*	0.271576
		PD1res*	0.0523668

## Sheet: Figure 2D
	Group	efronThisted_mean	normalizedShannonWienerIndex_mean
	PD1res	28670	0.79174
	PD1res	10103	0.798383
	PD1res	25338	0.756842
	PD1res	25299	0.827091
	PD1res	22109	0.83471
	PD1res	56981	0.736699
	PD1res	6482	0.828962
	PD1res	12450	0.860652
	PD1res	17817	0.689075
	PD1res	52049	0.715993
	PD1res*	36946	0.746168
	PD1res*	76873	0.852813
	PD1res*	4610	0.853081
	PD1res*	14734	0.709304
	PD1res*	7717	0.742703
	PD1res*	59978	0.793101
	PD1res*	18190	0.838518
	PD1res*	41545	0.799007
	PD1res*	26604	0.578829
	PD1res*	53329	0.794588
	PD1res*	50308	0.788282
	CTLA4res	40848	0.642267
	CTLA4res	112445	0.789382
	CTLA4res	7688	0.708025
	CTLA4res	37920	0.779891
	CTLA4res	103270	0.647872
	CTLA4res	51107	0.703271
	CTLA4res	85251	0.737705
	CTLA4res	125745	0.869086
	CTLA4res	22135	0.668399

## Sheet: Figure 2E
	Gene	Log-Fold Change	P-value			Group	PMEL
	HSPA6	-0.184709	0.00397289			PD1res	1.08536
	PCNA	-0.0760044	0.0306474			PD1res	0.896856
	SPRY1	-0.10773	0.0335709			PD1res	1.44837
	DAB2	-0.0960256	0.0505788			PD1res	1.10405
	A2M	-0.204918	0.0524793			PD1res	0.76307
	CDH1	-0.132563	0.057512			PD1res	0.69042
	AKT1	-0.063208	0.0625269			PD1res	1.31887
	CD200	-0.144249	0.0630337			CTLA4res	0.702779
	SIRPA	-0.10931	0.0635688			CTLA4res	1.61484
	ATOX1	-0.0586258	0.0702255			CTLA4res	1.14886
	GNG12	-0.0941947	0.0771909			CTLA4res	1.54405
	AURKA	-0.0618418	0.08069			CTLA4res	1.2252
	EFNA5	-0.0687415	0.0936846			CTLA4res	1.41121
	MME	-0.09914	0.0959085			CTLA4res	1.04671
	MCAM	-0.0892574	0.101188			CTLA4res	1.193
	RB1	-0.0677602	0.102347			CTLA4res	1.49623
	MNAT1	-0.0569536	0.10457			CTLA4res	1.44859
	PMEL	-0.239289	0.105
	CDC6	-0.0555942	0.113193
	ATG5	-0.04769	0.113667
	ARNT2	-0.0557064	0.116469
	FCGRT	-0.0881063	0.120689
	FANCL	-0.0533692	0.126222
	CCND1	-0.120073	0.131482
	C2	-0.0963567	0.132464
	SERPINA1	-0.0904455	0.136212
	ALKBH3	-0.0613473	0.136262
	CD3EAP	-0.140167	0.143763
	MGMT	-0.0742644	0.14709
	PGM2	-0.0540898	0.147247
	MAPK1	-0.048878	0.149144
	TSPAN7	-0.121267	0.153368
	KIT	-0.0871444	0.153834
	TGFBR1	-0.0665996	0.154286
	ROPN1	-0.071034	0.154599
	FADD	-0.0725054	0.158637
	PRC1	-0.0514968	0.172135
	SERPING1	-0.110803	0.176877
	SNCA	-0.0744976	0.178653
	ICAM1	-0.0843153	0.178768
	FH	-0.0624382	0.180548
	PLA1A	-0.0860691	0.181971
	ARG2	-0.0448097	0.184465
	DNAJC14	-0.0522455	0.187151
	HEY1	-0.0779018	0.187624
	GOT2	-0.0512075	0.190059
	CD83	-0.0748747	0.193363
	XPA	-0.0484684	0.193543
	MCAT	-0.0797105	0.194343
	RAD50	-0.0426626	0.198457
	CDKN2C	-0.0545547	0.201257
	RXRG	-0.0638041	0.202247
	OAS1	-0.101813	0.203459
	TAPBPL	-0.0873503	0.205158
	BAMBI	-0.0832789	0.207538
	ANKRD28	-0.0359701	0.212391
	BRD7	-0.0495917	0.218678
	PSEN2	-0.0672737	0.218705
	GNG7	-0.0576303	0.223107
	HSD17B8	-0.0696191	0.226472
	HDAC3	-0.0543567	0.227062
	PFKM	-0.0624898	0.231295
	NBN	-0.0555369	0.23225
	MLH1	-0.037924	0.23262
	PSPH	-0.0486018	0.233148
	IFNAR1	-0.0500533	0.234951
	SHC4	-0.0750114	0.235276
	C1S	-0.0785884	0.238089
	ATF3	-0.0580098	0.238091
	HSPA2	-0.0644126	0.239653
	BID	-0.0571281	0.244371
	NUP107	-0.0518304	0.248573
	CTSH	-0.0521368	0.249935
	P4HA2	-0.0758846	0.251058
	MCM2	-0.0678877	0.265466
	TOLLIP	-0.0548986	0.265791
	MAGEC2	-0.0617907	0.268274
	FZD6	-0.0682797	0.268622
	MAD2L2	-0.0556549	0.273068
	HDAC11	-0.0672767	0.277731
	GOT1	-0.0423857	0.281349
	HDAC6	-0.0505697	0.283529
	HPRT1	-0.0450981	0.286144
	POLR2H	-0.0420864	0.288167
	CENPF	-0.0425164	0.288418
	TBP	-0.0635674	0.288561
	SPP1	-0.118829	0.289743
	FANCG	-0.0705554	0.291936
	LY96	-0.0467324	0.293115
	CDK2	-0.0925673	0.293194
	TRAF7	-0.0635416	0.293339
	KEAP1	-0.0534427	0.293719
	RFC3	-0.0477258	0.297437
	IDH1	-0.0393133	0.299799
	TRIM21	-0.105432	0.299918
	RPA3	-0.0732915	0.306066
	POLB	-0.0307198	0.309831
	PYCR1	-0.0547453	0.31138
	BCL2L1	-0.0614005	0.312259
	GABPA	-0.0573257	0.31489
	BMPR1B	-0.0565707	0.318064
	EGR2	-0.0705635	0.321317
	STK11IP	-0.102762	0.322251
	TRAF2	-0.0676929	0.326325
	MSH2	-0.0348646	0.329484
	TNFSF4	-0.0556461	0.330634
	PRKCD	-0.0531075	0.332293
	SPRY2	-0.065106	0.332458
	IGF1R	-0.0554869	0.332842
	MAGEC1	-0.0684153	0.33856
	IL1RAP	-0.0676425	0.338941
	POLD1	-0.0946324	0.339666
	EPM2AIP1	-0.0564636	0.341407
	E2F4	-0.0612243	0.342803
	CD68	-0.0787004	0.346721
	SMAD5	-0.0342165	0.346743
	RGMB	-0.0565587	0.352852
	MAP3K7	-0.0336348	0.364013
	ELK1	-0.0879212	0.364312
	SLC25A1	-0.0583362	0.364347
	C1R	-0.0772526	0.36456
	MUTYH	-0.0645143	0.365878
	GLUL	-0.0631954	0.365894
	PPP2CB	-0.0285676	0.36632
	ITGA7	-0.0636654	0.367069
	THEM4	-0.0443848	0.368266
	BBS1	-0.0465544	0.368415
	CEACAM1	-0.0511255	0.373979
	MICA	-0.0538571	0.374633
	PC	-0.0517605	0.375074
	EFNA1	-0.0712244	0.378875
	MLF1	-0.0401613	0.378967
	NUF2	-0.0420808	0.382946
	AURKB	-0.0434437	0.384417
	PLA2G6	-0.0458894	0.385913
	CCL28	-0.0362714	0.386089
	CXXC5	-0.0872221	0.388243
	ADM	-0.0784376	0.391258
	KLF4	-0.136742	0.394104
	TAF3	-0.0499552	0.397033
	SMAD2	-0.0379027	0.400104
	COL1A2	-0.0821945	0.403539
	BCL2A1	-0.0317144	0.40613
	SPRY4	-0.0723993	0.407022
	CUL1	-0.0355772	0.411061
	PSAT1	-0.0400449	0.411773
	PHF6	-0.0375437	0.418852
	TWF1	-0.0403639	0.419006
	TOP2A	-0.041229	0.419598
	ECSIT	-0.0441668	0.420356
	PVR	-0.0314218	0.422527
	CREB3L4	-0.0339314	0.428434
	MAGEA1	-0.0709012	0.435728
	PNMA1	-0.0343348	0.435874
	MAGEB2	-0.043355	0.437038
	TPM1	-0.0565934	0.4382
	ALCAM	-0.0346185	0.442175
	JUP	-0.0405278	0.445098
	TNFRSF1A	-0.0343982	0.445911
	CDH3	-0.0493955	0.447745
	BIRC7	-0.10139	0.449252
	UBE2T	-0.0333487	0.452433
	NDUFA7	-0.0570987	0.452687
	IL13RA1	-0.0286733	0.45484
	RIPK2	-0.0402449	0.458988
	BAD	-0.0319866	0.4601
	IFIH1	-0.044362	0.461787
	MCM7	-0.0280538	0.465841
	S100B	-0.0762436	0.468429
	TNFRSF12A	-0.0538596	0.47325
	CCNB1	-0.0322378	0.473855
	THBD	-0.0647808	0.473943
	LEF1	-0.0593842	0.474601
	KRT18	-0.0360296	0.475053
	ERCC2	-0.0417178	0.475717
	LTBR	-0.0434897	0.481583
	IFNGR2	-0.0443368	0.482086
	PDK1	-0.0393365	0.486263
	STMN1	-0.0312853	0.48669
	SLC2A1	-0.0356194	0.486868
	ATF2	-0.0159944	0.487247
	ASNS	-0.0481621	0.494787
	ALDOC	-0.0382292	0.496855
	PRKAR2A	-0.0310297	0.497706
	NRAS	-0.0312653	0.500257
	FEZ1	-0.0559655	0.504203
	GADD45A	-0.0295996	0.505659
	IRAK1	-0.0413004	0.506654
	ACTA2	-0.0331419	0.50693
	CASP7	-0.0518253	0.512205
	SLC39A6	-0.0272128	0.512371
	RFC4	-0.0395536	0.512391
	IER3	-0.045536	0.512706
	DLL3	-0.0511299	0.513437
	MLANA	-0.0580784	0.516635
	MSH6	-0.0223329	0.516825
	JAM3	-0.0540259	0.517788
	MET	-0.0301244	0.517799
	GLUD1	-0.0247453	0.523929
	ANGPTL4	-0.03761	0.52409
	RIMKLB	-0.0333692	0.524142
	ACY1	-0.0254422	0.52416
	MXI1	-0.0398621	0.526555
	GTF2H3	-0.0251523	0.529763
	CD81	-0.0305398	0.531705
	MLPH	-0.0438874	0.5378
	PIK3R3	-0.0449343	0.541766
	PIAS4	-0.0409654	0.546452
	SKP2	-0.0280968	0.546508
	PHGDH	-0.0328392	0.551201
	KIF2C	-0.0270592	0.553496
	IFIT3	-0.0419864	0.554602
	RAD51C	-0.0321736	0.554869
	ENG	-0.0322188	0.557734
	DNMT3A	-0.0328578	0.558153
	ASL	-0.0453691	0.558784
	TAB1	-0.0285016	0.559328
	NUPR1	-0.110387	0.559737
	G6PD	-0.0355046	0.560628
	BNIP3	-0.0296828	0.560852
	HDAC2	-0.0203871	0.564381
	PLAT	-0.0524672	0.565716
	SMARCA4	-0.0230338	0.567008
	BAP1	-0.022126	0.568965
	FCGR2A	-0.0379143	0.571415
	NTHL1	-0.0314207	0.571476
	BLVRA	-0.0304647	0.5738
	ALKBH2	-0.0303538	0.578576
	HPGD	-0.0293548	0.585451
	FGFR1	-0.0339829	0.589107
	CXADR	-0.0361292	0.593461
	MAGEA4	-0.0767656	0.597133
	FSTL3	-0.0854631	0.600844
	ERBB2	-0.0293703	0.611868
	SOCS2	-0.0329015	0.621909
	KRT10	-0.0206183	0.623171
	MAGEA3	-0.0377556	0.630225
	XRCC4	-0.0188373	0.630593
	CDC20	-0.0190833	0.637054
	BAX	-0.0299009	0.637353
	POLR1B	-0.0203322	0.637505
	SFRP1	-0.055793	0.642457
	RAD52	-0.0219928	0.6428
	DUSP6	-0.024399	0.648265
	TSC1	-0.0312844	0.654558
	IL12RB2	-0.0242731	0.654968
	PPL	-0.026119	0.656964
	FEN1	-0.0207717	0.659634
	MAPK3	-0.027499	0.659915
	MRPL19	-0.0219862	0.661602
	TMUB2	-0.0264238	0.66846
	ITGA6	-0.0229174	0.683078
	RRM2	-0.0192404	0.691528
	CTCFL	-0.0237604	0.692403
	FANCF	-0.0176673	0.696582
	ITPK1	-0.0202814	0.69799
	CD9	-0.0236721	0.700724
	OAT	-0.0150522	0.701922
	PCK2	-0.0193133	0.715557
	CFI	-0.019252	0.72389
	IFI27	-0.0385964	0.729225
	CDH2	-0.0191368	0.731753
	PLOD2	-0.0180991	0.736626
	SLC16A1	-0.0109532	0.747541
	TGFBR2	-0.0177902	0.75324
	BCOR	-0.0182389	0.756651
	WEE1	-0.0140983	0.759205
	AKT3	-0.0116067	0.765445
	CLU	-0.0225463	0.77263
	ME2	-0.0130516	0.777072
	SPOP	-0.0115649	0.778763
	CD59	-0.0101237	0.785616
	APOE	-0.0132135	0.787083
	ITGB3	-0.0186903	0.78743
	CHEK2	-0.014705	0.794896
	PKMYT1	-0.0136613	0.798285
	ETV4	-0.0186932	0.802698
	MIA	-0.0182007	0.80456
	AKAP1	-0.0085169	0.813871
	CDK1	-0.0095963	0.813882
	TNFRSF10B	-0.0125341	0.820295
	PLAUR	-0.0141484	0.821572
	SMAP1	-0.0132927	0.821675
	PGF	-0.0206487	0.825956
	RHOB	-0.0245629	0.840422
	HDAC5	-0.0110021	0.851722
	ATG16L1	-0.0118442	0.8623
	CD276	-0.0133405	0.869663
	SERPINH1	-0.00692298	0.869911
	SNAI2	-0.00694211	0.87618
	GDF15	-0.0159596	0.880285
	HK2	-0.00665351	0.886211
	FN1	-0.014198	0.898776
	PLA2G4A	-0.00517714	0.899558
	FLNB	-0.0056047	0.913344
	MCM4	-0.00672438	0.919879
	APOC2	-0.00685559	0.921631
	ITGA3	-0.00873935	0.925735
	BIRC5	-0.00268291	0.930211
	DST	-0.00244818	0.951569
	MYC	-0.00327072	0.96232
	MFGE8	-0.000985026	0.985159
	POLR2D	-0.000100153	0.997587
	MED12	0.00278712	0.958808
	PSMB5	0.00260411	0.948717
	IL11RA	0.00740341	0.867126
	DDIT3	0.0085933	0.862627
	PAX3	0.007878	0.819686
	CDC25B	0.00920308	0.807224
	TNC	0.0224977	0.796329
	P4HA1	0.0177249	0.792819
	COL11A2	0.0305182	0.731169
	UBE2C	0.0329317	0.709191
	AXL	0.0317243	0.652782
	CDKN2A	0.0446648	0.619111
	SGK1	0.0362821	0.534784
	TYMS	0.0262299	0.490574
	PRAME	0.0283589	0.458883
	MAGEA12	0.0277515	0.439109
	ITGB8	0.0645144	0.337517
	APP	0.0617734	0.285755

## Sheet: Figure 3C
		Group	MITF intensity
		ICB naive	1.31757
		ICB naive	0.73155
		ICB naive	1.47482
		ICB naive	2.08797
		ICB naive	0.73299
		ICB naive	2.27359
		ICB naive	0.981299
		ICB naive	0.508429
		ICB naive	2.56276
		ICB naive	0.291609
		ICB naive	1.89958
		ICB naive	1.1379
		ICB naive	0.421172
		ICB naive	0.405646
		ICB naive	2.79407
		ICB naive	2.2446
		ICB naive	1.63398
		ICB naive	2.82566
		ICB naive	1.05547
		ICB naive	1.17306
		ICB naive	2.3917
		ICB naive	2.08624
		ICB naive	2.7173
		ICB naive	1.39685
		ICB naive	2.40477
		ICB naive	2.38508
		ICB naive	2.27311
		ICB naive	2.24171
		ICB naive	0.226664
		ICB naive	1.47757
		ICB naive	1.18742
		ICB naive	2.26643
		ICB naive	2.25778
		ICB naive	2.21081
		ICB naive	0.207953
		ICB naive	2.36854
		ICB naive	2.44272
		ICB naive	2.62475
		ICB naive	0.55417
		ICB naive	2.1262
		ICB naive	2.53279
		ICB naive	1.23619
		ICB naive	1.67475
		ICB naive	1.35462
		ICB naive	2.62775
		ICB naive	1.76537
		ICB naive	1.73393
		ICB naive	1.56654
		ICB naive	2.70648
		ICB naive	1.65633
		ICB naive	1.85973
		CTLA4res	1.30433
		CTLA4res	1.28375
		CTLA4res	1.58582
		CTLA4res	2.81359
		CTLA4res	2.09449
		CTLA4res	1.08531
		CTLA4res	0.838517
		CTLA4res	0.907867
		CTLA4res	1.73054
		CTLA4res	2.0989
		PD1res	2.4802
		PD1res	1.00651
		PD1res	1.1198
		PD1res	2.02504
		PD1res	1.47167
		PD1res	0.315819
		PD1res	1.3877
		PD1res	0.536907
		PD1res*	2.62746
		PD1res*	1.22665
		PD1res*	2.27225
		PD1res*	1.14776
		PD1res*	2.158
		PD1res*	2.5348

## Sheet: Figure 4A
		Group	CD20 fraction
		ICB naive	0.303491
		ICB naive	0.00393296
		ICB naive	0.00147957
		ICB naive	0
		ICB naive	2.71e-05
		ICB naive	0.000238846
		ICB naive	0
		ICB naive	0
		ICB naive	0.000290329
		ICB naive	0
		ICB naive	0.0670488
		ICB naive	9.06e-05
		ICB naive	6.76e-05
		ICB naive	0.000188988
		ICB naive	0.00207979
		ICB naive	0.00123839
		ICB naive	0
		ICB naive	8.68e-05
		ICB naive	0
		ICB naive	0
		ICB naive	0
		ICB naive	0.00752533
		ICB naive	0.000189276
		ICB naive	0.00445391
		ICB naive	0.00728597
		ICB naive	0.00315579
		ICB naive	0.000121818
		ICB naive	0.0648408
		ICB naive	0
		ICB naive	0.0009297
		ICB naive	0
		ICB naive	5.72e-05
		ICB naive	0.00569053
		ICB naive	0
		ICB naive	0.000421727
		ICB naive	0.000420639
		ICB naive	0.0214315
		ICB naive	0.0044603
		ICB naive	0.00125062
		ICB naive	9.3e-05
		ICB naive	0
		ICB naive	0
		ICB naive	0.00193483
		ICB naive	0
		ICB naive	0.0238921
		ICB naive	0
		ICB naive	0.0190832
		ICB naive	0.00195712
		ICB naive	0.0626474
		ICB naive	0.000223685
		ICB naive	0.000205761
		ICB naive	0.000299894
		CTLA4res	0.0387005
		CTLA4res	0.00212351
		CTLA4res	0
		CTLA4res	0.155364
		CTLA4res	0
		CTLA4res	0.000616341
		CTLA4res	0.00155854
		CTLA4res	0.00112829
		CTLA4res	0.0018216
		CTLA4res	0.00237
		PD1res	0
		PD1res	0.00105953
		PD1res	5.05e-05
		PD1res	0.0106146
		PD1res	0
		PD1res	0
		PD1res	0.000349965
		PD1res	0
		PD1res*	0.0276576
		PD1res*	0.000604804
		PD1res*	0.000126433
		PD1res*	9.14e-05
		PD1res*	0.0131903
		PD1res*	0.000413422

## Sheet: Figure 5D
		Sample	IGHA1	IGHG1
		ICB naive 1	0	0
		ICB naive 1	0	1.58496
		ICB naive 1	0	0
		ICB naive 1	3	0
		ICB naive 1	0	2.32193
		ICB naive 1	0	0
		ICB naive 1	0	0
		ICB naive 1	0	0
		ICB naive 1	0	1
		ICB naive 1	0	0
		ICB naive 1	2.32193	0
		ICB naive 1	0	0
		ICB naive 2	0	2.58496
		ICB naive 2	0	0
		ICB naive 2	0	0
		ICB naive 2	0	2.32193
		ICB naive 2	0	0
		ICB naive 2	0	0
		ICB naive 2	0	0
		ICB naive 2	0	2
		ICB naive 2	1.58496	0
		ICB naive 2	2	0
		ICB naive 2	2.32193	0
		ICB naive 2	2	0
		ICB naive 2	0	1.58496
		ICB naive 2	0	0
		ICB naive 2	0	0
		ICB naive 2	0	2.32193
		ICB naive 2	0	0
		ICB naive 2	0	0
		ICB naive 2	0	2
		CTLA4res	0	1
		CTLA4res	0	1.58496
		CTLA4res	2.58496	0
		CTLA4res	2.32193	0
		CTLA4res	0	1.58496
		CTLA4res	0	2.32193
		CTLA4res	3.16993	0
		CTLA4res	0	2.32193
		CTLA4res	0	1.58496
		CTLA4res	2.32193	0
		CTLA4res	1	0
		CTLA4res	0	2.58496
		CTLA4res	1	0
		CTLA4res	1.58496	0
		CTLA4res	2	0
		CTLA4res	1.58496	0
		CTLA4res	1	2
		CTLA4res	0	1.58496
		CTLA4res	0	1.58496
		CTLA4res	1	1
		CTLA4res	0	1
		CTLA4res	3	0
		CTLA4res	0	1.58496
		CTLA4res	1	1
		CTLA4res	1	1
		CTLA4res	2	0
		CTLA4res	0	2
		CTLA4res	1	0
		CTLA4res	1	2.32193
		CTLA4res	1	0
		CTLA4res	0	2
		CTLA4res	0	2
		CTLA4res	0	2.32193
		CTLA4res	0	0
		CTLA4res	0	1
		CTLA4res	0	1
		CTLA4res	2.80735	0
		CTLA4res	1	1
		CTLA4res	1.58496	0
		CTLA4res	2.58496	1
		CTLA4res	2.58496	1
		CTLA4res	1.58496	0
		CTLA4res	1.58496	0
		CTLA4res	0	0
		CTLA4res	0	1
		CTLA4res	2.58496	0
		CTLA4res	1.58496	1.58496
		CTLA4res	2	0
		CTLA4res	0	0
		CTLA4res	0	1
		CTLA4res	0	1.58496
		CTLA4res	0	1
		CTLA4res	0	1
		CTLA4res	0	0
		CTLA4res	3.16993	0
		CTLA4res	0	0
		CTLA4res	0	2
		CTLA4res	0	1
		CTLA4res	0	1
		CTLA4res	0	0
		CTLA4res	2	0
		CTLA4res	0	1
		CTLA4res	0	1.58496
		CTLA4res	1.58496	2.32193
		CTLA4res	1	0
		CTLA4res	0	1
		CTLA4res	0	1
		CTLA4res	2.58496	0
		CTLA4res	1	1.58496
		CTLA4res	0	0
		CTLA4res	1	0
		CTLA4res	1.58496	0
		CTLA4res	0	0
		CTLA4res	0	0
		CTLA4res	0	1
		CTLA4res	0	0
		CTLA4res	2.80735	0
		CTLA4res	2	0
		CTLA4res	0	2
		CTLA4res	0	0
		CTLA4res	0	1.58496
		CTLA4res	2.80735	0
		CTLA4res	0	1
		CTLA4res	0	1
		CTLA4res	0	2.32193
		CTLA4res	1	2
		CTLA4res	1.58496	0
		CTLA4res	0	1
		CTLA4res	0	2
		CTLA4res	0	2.32193
		CTLA4res	2	0
		CTLA4res	0	2
		CTLA4res	0	1
		CTLA4res	0	2.32193
		CTLA4res	0	1.58496
		CTLA4res	1	1.58496
		CTLA4res	3.16993	0
		CTLA4res	0	2.32193
		CTLA4res	1	0
		CTLA4res	1	0
		CTLA4res	1.58496	0
		CTLA4res	1.58496	1.58496
		PD1res	0	0
		PD1res	0	0
		PD1res	1.58496	0
		PD1res	0	1.58496
		PD1res	0	0
		PD1res	0	0
		PD1res	0	0
		PD1res	0	0
		PD1res	1.58496	0
		PD1res	1.58496	0
		PD1res	0	0
		PD1res	0	0
		PD1res	0	0
		PD1res	2	0
		PD1res	1.58496	0
		PD1res	0	0
		PD1res	0	0
		PD1res	0	0
		PD1res	0	1.58496
		PD1res	0	0
		PD1res	1.58496	0
		PD1res	0	0

## Sheet: Figure 6A
		Group	CD3 fraction		Group	CD8 fraction
		ICB naive	0.135363		ICB naive	0.188529
		ICB naive	0.0220473		ICB naive	0.00450942
		ICB naive	0.0844046		ICB naive	0.114465
		ICB naive	0.000468977		ICB naive	0.00180669
		ICB naive	0.0069607		ICB naive	0.00513629
		ICB naive	0.00691409		ICB naive	0.00862022
		ICB naive	0.00108225		ICB naive	0.00116647
		ICB naive	0.000575687		ICB naive	0.00086823
		ICB naive	0.00047662		ICB naive	0.00145267
		ICB naive	0		ICB naive	0.00247312
		ICB naive	0.114495		ICB naive	0.155796
		ICB naive	0.00149741		ICB naive	0.00367811
		ICB naive	0.505549		ICB naive	0.00259699
		ICB naive	0.00721077		ICB naive	0.0135273
		ICB naive	0.139027		ICB naive	0.0882518
		ICB naive	0.0639384		ICB naive	0.131998
		ICB naive	0.000152172		ICB naive	0
		ICB naive	0.028203		ICB naive	0.0607053
		ICB naive	9.77e-05		ICB naive	0.000223707
		ICB naive	0.00350681		ICB naive	0.0096983
		ICB naive	0.000578254		ICB naive	0.000458124
		ICB naive	0.0549877		ICB naive	0.116516
		ICB naive	0.0449733		ICB naive	0.0269126
		ICB naive	0.00900581		ICB naive	0.0450168
		ICB naive	0.304189		ICB naive	0.151781
		ICB naive	0.0664004		ICB naive	0.0752662
		ICB naive	0.0022566		ICB naive	0.00204679
		ICB naive	0.210158		ICB naive	0.0348993
		ICB naive	0.0645548		ICB naive	0.000191351
		ICB naive	0.103268		ICB naive	0.137995
		ICB naive	0.00363294		ICB naive	0.0370949
		ICB naive	0.037973		ICB naive	0.133792
		ICB naive	0.0734563		ICB naive	0.0639248
		ICB naive	0.0156284		ICB naive	0.0346244
		ICB naive	0.0120748		ICB naive	0.0366069
		ICB naive	0.0316462		ICB naive	0.152578
		ICB naive	0.201732		ICB naive	0.18028
		ICB naive	0.0579399		ICB naive	0.0407263
		ICB naive	0.541332		ICB naive	0.478562
		ICB naive	0.0164095		ICB naive	0.0030652
		ICB naive	0.00131194		ICB naive	0.00217286
		ICB naive	0.000450633		ICB naive	0.000918063
		ICB naive	0.0517162		ICB naive	0.0227343
		ICB naive	0.000487599		ICB naive	0
		ICB naive	0.040524		ICB naive	0.0803226
		ICB naive	0.000514668		ICB naive	0.00374532
		ICB naive	0.108929		ICB naive	0.166269
		ICB naive	0.0921386		ICB naive	0.0841556
		ICB naive	0.0883069		ICB naive	0.0530147
		ICB naive	0.027746		ICB naive	0.0289007
		ICB naive	0.00177109		ICB naive	0.00258175
		ICB naive	0.0290935		ICB naive	0.00880947
		CTLA4res	0.430812		CTLA4res	0.318021
		CTLA4res	0.018607		CTLA4res	0.036449
		CTLA4res	0.0252823		CTLA4res	0.00602272
		CTLA4res	0.14119		CTLA4res	0.167723
		CTLA4res	0.0102965		CTLA4res	0.00470452
		CTLA4res	0.0213459		CTLA4res	0.0500214
		CTLA4res	0.19922		CTLA4res	0.0403236
		CTLA4res	0.012295		CTLA4res	0.0912795
		CTLA4res	0.00507367		CTLA4res	0.00216169
		CTLA4res	0.0624701		CTLA4res	0.1007
		PD1res	0.00650241		PD1res	0.0143861
		PD1res	0.01692		PD1res	0.00594392
		PD1res	0.000673557		PD1res	0.00965169
		PD1res	0.328037		PD1res	0.248437
		PD1res	0.000442568		PD1res	0.00046897
		PD1res	0.00292038		PD1res	0.000612308
		PD1res	0.0112425		PD1res	0.0293329
		PD1res	0.0763711		PD1res	0.0636537
		PD1res*	0.42199		PD1res*	0.18666
		PD1res*	0.0596596		PD1res*	0.125607
		PD1res*	0.00990921		PD1res*	0.00512043
		PD1res*	0.0311359		PD1res*	0.0290637
		PD1res*	0.271576		PD1res*	0.0211421
		PD1res*	0.0523668		PD1res*	0.31706

[truncated: 4 more sheets: Figure 6B, Figure 6F, Supplementary Figure 1A, Supplementary Figure 6B]
